# Supplementary material for: Development and Validation of an Osteoporosis Self-Assessment Tool for Taiwan (OSTAi) Postmenopausal Women-A Sub-Study of the Taiwan OsteoPorosis Survey (TOPS)
Source: PLoS One. 2015 Jun 18;10(6):e0130716. doi: 10.1371/journal.pone.0130716 (PMC4473006; doi:10.1371/journal.pone.0130716)
Supplement: S1 File — All the information was anonymized. (XLSX) [file pone.0130716.s001.xlsx]

## Sheet: DR SU-1040406���)�έpdata
Sex	Age	PM_age	Height	Weight	VLT	HNT	HTT	MIN	Fxhistory	ParentsFx	ciagrette	steroid	RA	secondary	alcohol
2	90	45	145	32	-4.9	-4.8	-4.8	-4.9	2	2	2	2	2	2	2
2	89	48	139	29.6	-3.3	-4	-3	-4	0	0	0	0	0	0	0
2	87	35	143	32	-3.5	-4.3	-3.3	-4.3	2	2	2	2	2	2	2
2	89	45	140	35	-2.2	-2.5	-1.8	-2.5	2	2	2	2	2	2	2
2	84	40	152	30	-4.2	-4.5	-3.8	-4.5	0	0	0	0	0	0	0
2	85	50	148	31	-4.2	-3.9	-4	-4.2	0	0	0	0	0	0	0
2	90	50	147	37	-3.7	-3.9	-3.4	-3.9	0	0	0	0	0	0	0
2	90	46	147	36	-2.9	-0.2	-2.7	-2.9	0	0	0	0	0	0	0
2	93	53	141.5	38.5	-3.3	-2.4	-1.5	-3.3	0	0	0	0	0	0	0
2	94	45	139	40	-2.7	-3.3	-3	-3.3	0	0	0	0	0	0	0
2	88	50	153	34	-4	-3.9	-3.3	-4	1	2	0	0	0	0	0
2	92	48	142	38	-2.2	-2.3	-0.6	-2.3	1	0	0	0	0	0	0
2	86	50	143	34	-2.8	-3.8	-2.9	-3.8	2	2	2	2	2	2	2
2	89	60	147	37	-3.4	-1.7	-0.8	-3.4	2	2	2	2	2	2	2
2	89	50	151	40	-3.3	-3.2	-3.1	-3.3	2	2	2	2	2	2	2
2	90	50	155	42	-4.6	-4	-4.3	-4.6	2	2	2	2	2	2	2
2	90	47	142	40	-4	-3.7	-2.3	-4	2	2	2	2	2	2	2
2	93	42	148.9	44.3	-2.3	-2.1	-2.8	-2.8	2	2	2	2	2	2	2
2	82	50	155	30	-4.2	-3.9	-3.6	-4.2	0	0	0	0	0	0	0
2	83	52	140	33	-0.8	-3.8	-3.9	-3.9	0	0	0	0	0	0	0
2	86	60	153	38	-4	-3.5	-3.3	-4	0	0	0	1	0	1	0
2	86	48	148.5	37.5	-3.6	-3.5	-2.9	-3.6	0	0	0	0	0	0	0
2	87	51	153	39.2	-2.9	-2.9	-2.3	-2.9	0	0	0	0	0	0	0
2	88	51	144	36	-4.6	-4.3	-4	-4.6	0	0	0	2	2	2	0
2	88	54	138	38	-2.4	-2.7	-2.8	-2.8	0	0	0	0	0	0	0
2	89	40	143.5	40	-4.3	-3.5	-2.7	-4.3	0	1	0	0	1	0	0
2	90	40	155	38	-3.7	-4.2	-3.8	-4.2	0	0	1	0	0	0	0
2	91	50	148	40	-2.5	-2.7	-3	-3	0	1	0	0	0	0	0
2	92	45	157	40	-1.2	-2.7	-2.6	-2.7	0	2	0	0	0	0	0
2	85	55	150	35	-3.6	-3.2	-2.7	-3.6	1	2	0	0	0	0	0
2	86	45	140	35	-2.6	-3.3	-2.4	-3.3	1	0	0	0	0	0	1
2	89	52	150	40	-3.5	-3.6	-3.1	-3.6	1	1	0	1	0	0	0
2	89	45	140	36.9	-3.4	-2.7	-1.9	-3.4	1	2	0	2	2	2	0
2	90	60	162	40	-1.6	-2.6	-2.5	-2.6	1	0	0	0	0	0	0
2	91	50	145	39	-4	-4.5	-4.2	-4.5	1	0	0	0	0	0	0
2	86	46	145	38	0.1	-2.1	-1.5	-2.1	0	2	0	0	0	2	0
2	89	48	155	41	-1.8	-1.9	-1.7	-1.9	0	0	0	0	0	0	0
2	90	48	150	40	-1.1	-2.4	-0.6	-2.4	1	2	0	0	0	0	0
2	75	44	155.4	29.9	-4	-4.3	-4.3	-4.3	2	2	2	2	2	2	2
2	77	50	150	33.5	-3.7	-2.7	-2.2	-3.7	2	2	2	2	2	2	2
2	80	40	160	35	-2.7	-3.1	-2.1	-3.1	2	2	2	2	2	2	2
2	81	46	138	34	-4.2	-4.4	-2.8	-4.4	2	2	2	2	2	2	2
2	81	48	150	38	-4	-3.2	-3.1	-4	2	1	0	0	0	0	0
2	82	50	139	39	-4.1	-3.7	-2.6	-4.1	2	2	0	0	0	0	0
2	82	60	158	38	-2.5	-3.3	-2.8	-3.3	2	2	2	2	2	2	2
2	83	52	137	39	-2.2	-3.9	-3	-3.9	2	2	2	2	2	2	2
2	84	55	151	41	-2.2	-3	-2.8	-3	2	2	2	2	2	2	2
2	85	50	140	38	-3.1	-1.8	-1.3	-3.1	2	2	2	2	2	2	2
2	86	50	145	40	-2.4	-4.2	-2.6	-4.2	2	2	2	2	2	2	2
2	87	50	145	40	-3.3	-2.5	-2.1	-3.3	2	2	2	2	2	2	2
2	87	50	143	40	-2.6	-3	-3.2	-3.2	2	2	2	2	2	2	2
2	89	50	148	44	-2.9	-2.2	-1.5	-2.9	2	2	2	2	2	2	2
2	91	50	153	47	-2.6	-3.3	-2.9	-3.3	2	2	2	2	2	2	2
2	93	40	138	50	-1.7	-3.6	-2.5	-3.6	2	2	2	2	2	2	2
2	93	48	154	49	-3.1	-3.5	-3.5	-3.5	2	2	2	2	2	2	2
2	93	40	138	50	-2.2	-3.4	-2.5	-3.4	2	2	2	2	2	2	2
2	77	48	153	34.3	-4.9	-4.9	-4.2	-4.9	0	0	0	0	0	0	0
2	80	47	145.1	35.3	-3.8	-3.6	-3.3	-3.8	0	0	0	0	0	0	0
2	81	50	145	38	-4.5	-4.2	-3.3	-4.5	0	0	0	0	0	0	0
2	81	49	147	38	-4	-2.6	-2.1	-4	0	0	0	0	0	0	0
2	81	48	143	37	-3.4	-3.5	-3.2	-3.5	0	0	0	0	0	0	0
2	82	52	138.5	36.2	-4.3	-3.7	-3.8	-4.3	0	0	0	0	0	0	0
2	82	50	146	36	-3.4	-4.1	-3.2	-4.1	0	0	0	0	0	0	0
2	82	48	147	39	-3.5	-4	-2.4	-4	0	0	0	0	0	0	0
2	82	40	149	37	-3.8	-1.7	-2.1	-3.8	0	2	0	0	0	0	0
2	82	47	145	35	-3.2	-3	-2.3	-3.2	0	0	0	0	0	0	0
2	84	58	144.5	38.6	-3.4	-4.2	-4	-4.2	0	0	0	0	0	0	0
2	84	52	158	40	-3	-3.9	-3.3	-3.9	0	0	0	0	0	0	0
2	84	38	145	40	-3.6	-2.8	-2.6	-3.6	0	2	0	0	0	0	0
2	84	52	150	41	-3.5	-1.6	-2.2	-3.5	0	0	0	0	0	0	0
2	84	45	140	40	-2.3	-2.7	-2.1	-2.7	0	0	0	0	0	0	0
2	85	45	141	40	-3.4	-4.3	-3.1	-4.3	0	0	0	0	0	0	0
2	85	47	139	39	-4.2	-3.9	-3.2	-4.2	0	0	0	0	0	0	0
2	85	50	146	41	-4	-3.7	-3.5	-4	0	0	0	0	0	1	0
2	85	43	151	40	-2.5	-2	-1.2	-2.5	0	2	0	0	0	0	0
2	86	50	143	42	-2.9	-4.1	-2.4	-4.1	0	0	0	0	0	0	0
2	86	45	150	40	-1.7	-4	-3.4	-4	0	0	0	0	0	0	0
2	86	55	154	42	-3.2	0.2	0.2	-3.2	0	2	0	2	2	0	0
2	86	52	146	38.6	-1.4	-2.5	-2.1	-2.5	0	0	0	0	0	0	0
2	87	50	148	40	-5.4	-4	-3.5	-5.4	0	2	0	0	0	0	0
2	87	45	147	44	-3.2	-4.1	-3	-4.1	0	0	0	0	0	0	0
2	87	50	146	43	-2	-3.5	-3	-3.5	0	2	0	0	0	2	0
2	88	50	139	45	-2.7	-3.8	-3	-3.8	0	2	0	0	0	0	0
2	89	52	139	45.6	-4.7	-3.9	-2.4	-4.7	0	0	0	0	0	0	0
2	89	50	142	45	-4.5	-3.4	-3.6	-4.5	0	2	0	0	0	0	0
2	89	52	136.5	42.4	-0.7	-2.9	-2	-2.9	0	0	0	0	0	0	0
2	91	48	144	47	-3.2	-2.1	-1.5	-3.2	0	0	0	0	0	0	0
2	91	48	153	45	-2.1	-3.2	-2.3	-3.2	0	0	0	0	0	0	0
2	92	50	145	49	-3.6	-3.5	-2.4	-3.6	0	0	0	0	0	0	0
2	93	36	140	50	-1.8	-3.4	-2	-3.4	0	0	0	0	1	0	0
2	94	48	160	48	-3.7	-3.6	-3.6	-3.7	0	2	0	0	0	0	0
2	81	50	141	35	-3	-4.9	-4.8	-4.9	1	2	0	0	0	0	0
2	81	53	140	38	-4.7	-3.8	-1.7	-4.7	1	2	0	2	2	0	0
2	81	48	143	37	-3.3	-3.6	-3.2	-3.6	1	2	0	1	2	2	0
2	81	45	148	38	-3.5	-3.4	-3.2	-3.5	1	0	0	0	0	0	0
2	81	53	144	38	-2.6	-3.1	-2.8	-3.1	1	0	0	0	1	1	0
2	83	55	139	39.8	-3.9	-4.2	-2.6	-4.2	1	0	2	2	2	2	2
2	84	50	160	39.5	-3.3	-3.8	-2.8	-3.8	1	0	0	0	0	0	0
2	84	55	149	40.5	-2.5	-3.3	-3.2	-3.3	1	2	0	1	0	0	0
2	85	50	155	38.5	-3.8	-3.5	-2.8	-3.8	1	0	0	0	0	0	0
2	85	50	145	38	-2.7	-3.2	-2.5	-3.2	1	2	0	0	0	0	0
2	88	48	150	45	-2.6	-4	-4.2	-4.2	1	0	0	0	0	0	0
2	88	52	151	45	-1.9	-4.1	-3.4	-4.1	1	0	0	0	0	0	0
2	88	52	150	42	-3.8	-3.1	-3	-3.8	1	0	1	1	1	0	0
2	89	50	155	46	-3.7	-3.5	-3.1	-3.7	1	0	1	0	0	0	0
2	90	52	145	43	-5.3	-5.1	-3.9	-5.3	1	0	0	0	0	0	0
2	90	50	153	45	-3.9	-3.8	-3.3	-3.9	1	0	0	0	0	0	0
2	90	45	140	43	-3.4	-3.4	-3.3	-3.4	1	1	0	0	0	0	2
2	91	50	140	48	-3.7	-3.6	-2.9	-3.7	1	0	0	0	0	0	0
2	92	52	150	45	-3.9	-3.8	-3.6	-3.9	1	2	0	0	0	0	0
2	93	48	155	48	-2.8	-4	-4	-4	1	2	0	0	0	0	0
2	93	50	150	48	-1.1	-2.8	-2.3	-2.8	1	1	0	0	0	0	0
2	81	50	155	34	-1.9	-2.2	-2	-2.2	2	2	2	2	2	2	2
2	83	40	140	40	1.7	-2.4	-1.6	-2.4	2	2	2	2	2	2	2
2	90	48	150	43	-2.2	-2	-1	-2.2	2	2	2	2	2	2	2
2	91	45	155	45	-1.2	-1.6	-0.4	-1.6	2	2	2	2	2	2	2
2	80	58	144.5	37.4	-1.8	-2.2	-2.3	-2.3	0	0	0	0	0	0	0
2	83	50	140	40	-0.8	-1.6	-2	-2	0	0	0	2	2	0	0
2	91	55	147	47	-1.9	-2.3	-2.1	-2.3	0	0	0	0	0	0	0
2	91	53	143	45	-1.8	-0.5	0.5	-1.8	0	0	0	0	0	0	0
2	89	45	153	43.5	-1.2	-2	-0.8	-2	1	0	0	0	0	0	0
2	76	52	153	38.5	-3.4	-2.4	-2	-3.4	2	2	2	2	2	2	2
2	78	50	139	39	-4.2	-4.4	-3.3	-4.4	2	2	2	2	2	2	2
2	78	48	148	38	-3.8	-3.3	-2.6	-3.8	2	2	2	2	2	2	2
2	78	50	148	39.5	-2.8	-2.9	-2.2	-2.9	2	2	2	2	2	2	2
2	79	50	142	38	-3.8	-2.2	1.5	-3.8	2	2	2	2	2	2	2
2	79	43	149	39	-3	-3.5	-2.7	-3.5	2	2	2	2	2	2	2
2	80	46	151	38	-1.5	-3	-2.3	-3	2	2	2	2	2	2	2
2	81	45	138	43	-4.9	-3.6	-2.7	-4.9	2	2	0	0	2	2	0
2	81	52	142	40	-2.9	-3	-2.8	-3	2	2	2	2	2	2	2
2	81	50	152.3	42.3	-1	-2.5	-2.1	-2.5	2	2	2	2	2	2	2
2	82	50	148	42.9	-4.1	-4	-3.8	-4.1	2	0	0	0	0	1	2
2	82	50	150	41	-4	-2.6	-2.4	-4	2	2	2	2	2	2	2
2	82	45	148.7	43	-3.4	-4	-3.7	-4	2	2	2	2	2	2	2
2	83	50	146	44	-3.1	-2.3	-1.6	-3.1	2	2	2	2	2	2	2
2	84	48	158	45	-3.3	-2.7	-2.8	-3.3	2	2	2	2	2	2	2
2	85	60	145	45	-3.7	-3.7	-3.1	-3.7	2	2	2	2	2	2	2
2	85	50	153	46	-3.3	-3.5	-1.8	-3.5	2	2	2	2	2	2	2
2	85	50	151	45	-2.5	-3.1	-2.2	-3.1	2	0	0	0	0	0	0
2	86	53	142.8	43.6	-4.5	-3.3	-3.1	-4.5	2	2	2	2	2	2	2
2	86	55	154	45	-3.8	-3.3	-3	-3.8	2	2	2	2	2	2	2
2	86	45	147	48	-1.5	-3	-1.3	-3	2	2	2	2	2	2	2
2	86	45	145	45	-0.8	-2.5	-0.9	-2.5	2	0	0	0	0	1	2
2	88	45	151	48	-3.6	-3.9	-3.3	-3.9	2	2	2	2	2	2	2
2	88	48	145	48	-0.8	-3.8	-3.4	-3.8	2	2	2	2	2	2	2
2	88	45	154	50	-3.5	-3.7	-2.8	-3.7	2	2	2	2	2	2	2
2	88	52	156	49	-2.7	-3.5	-2.9	-3.5	2	2	2	2	2	2	2
2	88	50	151	50	-3.2	-3.4	-2.7	-3.4	2	2	2	2	2	2	2
2	89	39	154	47	-2.5	-2.3	-3.2	-3.2	2	2	2	2	2	2	2
2	89	50	147	51	-1.3	-3.1	-1.7	-3.1	2	2	2	2	2	2	2
2	89	48	141	48	-2	-2.6	-0.9	-2.6	2	2	2	2	2	2	2
2	90	53	144.5	51	-2.3	-3.1	-1.2	-3.1	2	2	2	2	2	2	2
2	91	50	152	50	-4	-3.5	-2.5	-4	2	2	2	2	2	2	2
2	91	50	143	50	-3.5	-3.6	-3.3	-3.6	2	2	2	2	2	2	2
2	92	60	155	52	-2.2	-4.2	-4.2	-4.2	2	2	2	2	2	2	2
2	92	50	149	50	-0.7	-3	-2.3	-3	2	2	2	2	2	2	2
2	93	55	142	54	-2.6	-4.3	-3.1	-4.3	2	2	2	2	2	2	2
2	73	52	153	33.4	-5.7	-4	-3.6	-5.7	0	0	0	0	0	0	0
2	73	50	158	35	-3.8	-4.2	-3.7	-4.2	0	0	0	0	0	0	0
2	75	50	147	34.5	-5.6	-4	-4.1	-5.6	0	0	0	0	0	0	0
2	75	53	148	36	-4.6	-4.3	-4.2	-4.6	0	0	0	1	1	0	0
2	75	50	154	37	-4.5	-3.5	-3.4	-4.5	0	0	0	0	0	0	0
2	75	50	140	36	-4.4	-3.1	-2.4	-4.4	0	0	0	2	0	0	0
2	75	53	150	35.2	-3.2	-3.7	-2.4	-3.7	0	2	1	0	0	0	0
2	75	50	153	34	-2.5	-2.5	-1.8	-2.5	0	0	0	0	0	0	0
2	76	50	140	38	-4	-4.2	-3.5	-4.2	0	0	0	0	0	0	0
2	76	51	152	35	-3.4	-3.8	-3.9	-3.9	0	0	0	0	0	0	0
2	77	45	152	38	-4.6	-3.6	-3.6	-4.6	0	1	0	0	0	0	0
2	77	50	140	37	-4.1	-4.4	-3.3	-4.4	0	0	0	0	0	0	0
2	77	49	152.5	36	-4.2	-2.7	-2.6	-4.2	0	0	0	0	0	0	0
2	78	50	147	39	-3.6	-3.1	-4.5	-4.5	0	0	0	1	1	1	0
2	78	52	152	40	-4.4	-2.6	-3.3	-4.4	0	0	0	0	0	0	0
2	78	43	149	39	-2.8	-4.1	-2.8	-4.1	0	1	0	0	0	0	0
2	78	43	148	38	-2.8	-3.4	-2.6	-3.4	0	1	0	0	0	1	0
2	78	50	150	39	-3.1	-2.7	-1.7	-3.1	0	0	0	0	0	0	0
2	78	50	137	36.6	-3	-2.8	-2.1	-3	0	0	0	0	0	0	0
2	78	44	148	40	0.2	-2.7	-1.5	-2.7	0	0	0	0	0	0	0
2	79	40	148	40.2	-3.6	-3.8	-3.2	-3.8	0	0	0	0	0	0	0
2	79	50	145	40	-2.6	-3.2	-3.3	-3.3	0	0	0	1	0	0	0
2	79	44	148	40	0.9	-2.8	-1.5	-2.8	0	0	0	0	0	0	0
2	79	45	140	40	-2.7	-2.4	-1.9	-2.7	0	0	0	0	0	0	0
2	80	50	158	40	-4.5	-3.1	-2.7	-4.5	0	0	0	0	0	0	0
2	80	50	137	38	-4.3	-3.5	-2.7	-4.3	0	0	0	0	0	0	0
2	80	54	150	39	-3.5	-2.8	-2.1	-3.5	0	0	0	0	0	0	0
2	80	42	148	42	-2.5	-3	-1	-3	0	0	0	0	0	0	0
2	80	40	146	41.5	-3	-3	-2.7	-3	0	0	0	0	0	0	0
2	80	48	147	42	-2.8	-2.6	-1.7	-2.8	0	0	0	0	0	0	0
2	80	50	146	41	-2.7	-2.4	-0.9	-2.7	0	0	0	0	0	0	0
2	81	48	143	42	-4.9	-4.2	-4	-4.9	0	0	0	0	0	0	0
2	81	50	139	39	-3.9	-2.3	-1.7	-3.9	0	0	0	0	1	0	0
2	81	51	150.2	42.3	-3.8	-1.9	-2	-3.8	0	0	0	0	0	0	0
2	81	48	137	41.8	-3.8	-3.4	-2.7	-3.8	0	0	0	0	0	0	0
2	81	40	159	43	-3.7	-3.1	-2.3	-3.7	0	0	0	0	0	0	0
2	81	50	148	42	-3.2	-2.9	-1.3	-3.2	0	0	0	0	0	1	0
2	81	45	142	42	-1.2	-3.2	-2.9	-3.2	0	0	0	0	0	0	0
2	81	49	160	43	-3	-3.1	-2.6	-3.1	0	0	0	2	1	0	0
2	82	54	150	43	-2.8	-4.3	-3.5	-4.3	0	0	0	0	0	0	0
2	82	48	138	40	-3.2	-4.2	-3.7	-4.2	0	2	0	0	0	0	0
2	82	52	145.5	42.4	-3.7	-3.9	-3.4	-3.9	0	0	0	0	0	0	0
2	82	45	148	43.5	-3.8	-3.6	-2.5	-3.8	0	2	0	0	0	0	0
2	82	46	142	44.5	-3.6	-3.4	-3.1	-3.6	0	2	0	0	0	0	0
2	82	50	148	43	-1.8	-3.2	-3.4	-3.4	0	0	0	0	0	0	0
2	82	54	153	40	-2.6	-3.4	-2.5	-3.4	0	0	0	0	0	0	0
2	82	50	148	42	-2.4	-2.8	-2.1	-2.8	0	0	0	0	0	0	0
2	83	50	148	45	-4.4	-3.1	-1.8	-4.4	0	0	0	0	0	0	0
2	83	52	141	42	-4.1	-4.1	-3.2	-4.1	0	0	0	0	0	0	0
2	83	48	161	42	-1.4	-4	-2.6	-4	0	0	0	0	0	0	0
2	83	50	150	42	-3.5	-3.9	-3.2	-3.9	0	0	0	0	0	0	0
2	83	50	137	43	-3.3	-3.8	-2.6	-3.8	0	0	0	0	0	0	0
2	83	48	136.5	41.2	-3.8	-3.6	-3.1	-3.8	0	0	0	0	0	0	0
2	83	45	155	43	-3.6	-3	-2.2	-3.6	0	0	0	0	0	0	0
2	83	52	153	42	-2.9	-3.4	-2.6	-3.4	0	0	0	0	0	0	0
2	83	55	147	44	-3.2	-2.7	-1.9	-3.2	0	0	0	0	0	0	0
2	83	42	142	44	-2.8	-2.6	-1.5	-2.8	0	0	0	0	0	0	0
2	84	52	144	45	-1.6	-4.6	-3.8	-4.6	0	0	0	0	0	0	0
2	84	42	145	45	-4.6	-2.9	-2.8	-4.6	0	0	0	0	0	0	0
2	84	48	140	42	-3.1	-4.1	-3.3	-4.1	0	0	0	0	1	0	0
2	84	49	146	46	-3.4	-2.9	-2.4	-3.4	0	1	0	1	0	0	0
2	84	47	146.5	46	-3	-3.4	-3.2	-3.4	0	0	0	0	0	0	0
2	85	48	148	46	-4.9	-4.3	-4	-4.9	0	0	0	0	1	0	0
2	85	42	140	45	-3.9	-2.5	-1.5	-3.9	0	0	0	0	0	0	0
2	85	51	146	46	-3.7	-2.7	-2.1	-3.7	0	0	0	0	0	0	0
2	85	49	140	44	-3.3	-3.3	-2.7	-3.3	0	2	0	0	0	0	0
2	85	52	155	47	-1.8	-3.2	-2.7	-3.2	0	0	0	0	0	0	0
2	85	55	143	45	-2.5	-3.1	-2	-3.1	0	0	0	0	0	0	0
2	85	50	150	45	-2.9	-1.4	-1.1	-2.9	0	0	0	0	0	0	0
2	85	43	152	47	-2.5	-1.8	-1.9	-2.5	0	0	0	0	0	0	0
2	86	48	153	45	-4.1	-3.3	-2.4	-4.1	0	0	0	0	0	0	0
2	86	50	148	45	-3.1	-3.7	-3	-3.7	0	0	0	0	1	0	0
2	86	48	147	44	-0.6	-3.6	-3.3	-3.6	0	2	0	0	0	0	0
2	86	50	146	45	-1	-3.3	-3.1	-3.3	0	0	0	0	0	0	0
2	86	52	150	48	-0.5	-2.9	-1.5	-2.9	0	0	0	0	0	0	0
2	87	47	150	44.8	-3.8	-3.1	-2.7	-3.8	0	0	0	0	0	0	0
2	87	52	138	48.6	-3	-2.5	-1.4	-3	0	0	0	0	0	0	0
2	88	52	139	47	-2.8	-2.8	-1.4	-2.8	0	2	0	0	0	0	0
2	89	48	145	50	-2.9	-4	-3.3	-4	0	2	0	0	0	0	0
2	90	46	138	50	-2.9	-4	-3.3	-4	0	2	0	0	0	0	0
2	90	50	155	50	-2.5	-3.8	-3.4	-3.8	0	0	0	0	0	0	0
2	91	50	145	53	-0.4	-2.5	-1.4	-2.5	0	1	0	0	0	0	0
2	92	40	143	50	-1.6	-2.9	-1.8	-2.9	0	0	0	0	0	0	0
2	93	50	160	53	-2.4	-4.1	-3.3	-4.1	0	2	0	0	0	0	0
2	94	53	148	55	-2.8	-3.6	-2.7	-3.6	0	0	0	0	0	0	0
2	69	49	150	31	-2.7	-5	-5.1	-5.1	1	0	0	0	0	0	0
2	69	55	155	31	-2.8	-2	-1.7	-2.8	1	0	0	0	0	0	0
2	75	54	143	33	-3.9	-4	-3.6	-4	1	1	0	0	0	0	0
2	75	45	140	35	-3.2	-3.5	-2.5	-3.5	1	2	0	0	0	0	0
2	76	50	147	35	-3.1	-3.2	-2.3	-3.2	1	1	0	1	1	1	0
2	77	49	139	39	-4.8	-4.2	-3	-4.8	1	2	0	2	2	2	1
2	78	60	146	40	-4.1	-4.8	-3.8	-4.8	1	2	0	0	2	0	2
2	78	50	145	40	-4.4	-3.6	-2.1	-4.4	1	2	0	1	0	0	0
2	78	47	150	39.5	-3.6	-2.2	-2	-3.6	1	2	0	0	0	0	0
2	80	50	142	39	-4.1	-3.8	-3.9	-4.1	1	0	0	0	0	0	0
2	80	48	141	40	-3.8	-4	-3.1	-4	1	0	0	0	0	1	0
2	81	48	149.5	41	-3.1	-3	-2.6	-3.1	1	0	0	0	0	0	0
2	81	52	142	40	-2.9	-2.1	-1.9	-2.9	1	0	0	0	0	0	0
2	81	53	153	43	-1.8	-2.9	-1.9	-2.9	1	2	0	0	0	0	0
2	81	56	147	42	-1.3	-2.5	-2.4	-2.5	1	0	0	0	0	0	0
2	82	50	150	42	-4	-4.2	-3	-4.2	1	2	0	0	0	0	0
2	82	46	150	42	-3.2	-3.8	-3.2	-3.8	1	0	0	0	0	0	0
2	82	50	150	44	-1.8	-3.6	-2.7	-3.6	1	0	0	0	0	0	0
2	82	60	151	41	-3.4	-2.6	-1.6	-3.4	1	0	0	0	0	0	0
2	83	50	140	43	-3.8	-4.2	-3.7	-4.2	1	2	0	0	0	0	0
2	83	48	150	42	-1.7	-3.7	-3.2	-3.7	1	1	0	2	2	0	0
2	83	45	141.5	43.8	-2.8	-3	-1.5	-3	1	0	0	0	0	0	0
2	84	54	147	45.5	-4.4	-3.4	-3.8	-4.4	1	0	0	0	0	0	0
2	84	50	160	45	-2.5	-4.3	-3.3	-4.3	1	0	0	2	2	0	0
2	84	50	157.5	44	-2.6	-4.1	-3.5	-4.1	1	0	0	0	0	0	0
2	84	52	140	46	-3.8	-3.2	-2.4	-3.8	1	2	0	0	0	0	0
2	84	49	158	45	-0.8	-3.4	-3.2	-3.4	1	0	0	0	0	0	0
2	85	40	148	43.4	-3.6	-3.4	-3.1	-3.6	1	2	0	0	2	0	0
2	85	52	145	47	-3.3	-3.1	-2.7	-3.3	1	0	0	0	0	0	0
2	85	50	146	45	-2.2	-3	-2.9	-3	1	0	0	0	1	0	0
2	85	52	152	47	-1	-2.9	-1.4	-2.9	1	0	0	0	0	0	0
2	86	50	148	45	-5.2	-4.3	-3.9	-5.2	1	0	0	0	0	0	0
2	86	50	147	46	-4.5	-3.4	-2.5	-4.5	1	2	0	2	0	0	0
2	86	47	147	45	-2.8	-3.8	-2.8	-3.8	1	2	0	0	0	0	0
2	86	50	146	45	-3.4	-3.2	-2.6	-3.4	1	2	0	0	0	0	0
2	86	43	151	47.5	-0.1	-3.3	-2.3	-3.3	1	0	0	0	0	0	0
2	87	40	150	48	-3.4	-2.5	-3.3	-3.4	1	2	0	0	0	0	0
2	87	50	150	45	-2.9	-2.8	-2.3	-2.9	1	0	0	0	1	0	1
2	88	42	140	47	-4.1	-4	-3.3	-4.1	1	0	0	0	0	0	0
2	88	49	150	50	-2.7	-3.7	-3.3	-3.7	1	0	0	0	0	0	0
2	89	50	148	50	-4.5	-3.6	-2.9	-4.5	1	1	0	0	0	0	0
2	89	50	148	49	-2.7	-3.8	-2.9	-3.8	1	2	0	0	0	0	0
2	89	42	147	49	-2	-3.6	-3.5	-3.6	1	1	0	0	0	0	0
2	91	55	153	50	-2.5	-4.2	-3.7	-4.2	1	2	0	0	0	0	0
2	91	40	142	53	-2.8	-1.6	-1.5	-2.8	1	0	0	0	0	1	0
2	91	58	156	51	-2.2	-2.8	-2.1	-2.8	1	2	0	0	0	0	0
2	92	48	142	54	-3.2	-3.4	-2.3	-3.4	1	0	0	2	2	0	0
2	92	51	157	52	-3.1	-3.2	-2.7	-3.2	1	0	0	0	0	0	0
2	84	36	140	45	-0.9	-1.2	-1.7	-1.7	2	0	0	0	0	0	2
2	86	52	149	47	-0.6	-2.3	-2	-2.3	2	2	2	2	2	2	2
2	89	48	144	50	1.5	-0.8	0.9	-0.8	2	2	2	2	2	2	2
2	90	50	140	48	-2.3	-1.6	-0.7	-2.3	2	2	2	2	2	2	2
2	90	60	168	50	-1.8	-2.3	-2.3	-2.3	2	2	2	2	2	2	2
2	75	45	140	36	-1.9	-1.7	-1.1	-1.9	0	2	0	2	0	0	0
2	78	52	138	36.5	-1.7	-2.4	-2.3	-2.4	0	0	0	0	0	0	0
2	79	48	156	41	-2.1	-2.3	-1.9	-2.3	0	0	0	0	0	1	0
2	79	47	150.2	38.8	-1.9	-2.2	-1.9	-2.2	0	0	0	0	0	0	0
2	81	53	153	41	-1.4	-2.2	-1.5	-2.2	0	0	0	0	0	0	0
2	83	48	138	41	-0.6	-2	-2	-2	0	0	0	0	0	0	0
2	84	50	160	45	-1.7	-2.4	-1.8	-2.4	0	2	0	1	1	0	0
2	84	48	150	46.4	-2.2	-1.1	-1.2	-2.2	0	0	0	0	0	0	0
2	85	52	155	44	-2.3	-2.1	-2.3	-2.3	0	0	0	0	0	0	0
2	86	50	143	48	-1.5	-2.1	-1.3	-2.1	0	2	0	0	0	0	0
2	87	55	152	46	-0.8	-2.1	-0.9	-2.1	0	0	0	0	0	0	0
2	87	50	152	47	-0.8	-1.6	-1.3	-1.6	0	0	0	0	0	0	0
2	90	48	162	52	-1.8	-2.2	-0.5	-2.2	0	0	0	0	0	0	0
2	90	50	151	48.8	1.4	-2.2	-2.2	-2.2	0	0	0	2	2	1	0
2	82	45	145	42	-2.3	-0.7	-0.3	-2.3	1	2	0	0	2	0	0
2	86	50	140	45	13	9	2	2	1	0	0	0	0	0	0
2	87	45	160	48	-2.1	-1.6	-0.9	-2.1	1	0	0	0	0	0	0
2	88	48	146	48	-2.1	-2	-1.3	-2.1	1	2	1	0	1	0	0
2	88	50	149	50	-1.7	0.9	-1.3	-1.7	1	0	0	0	0	0	0
2	70	52	151	36	-3.3	-2	-2	-3.3	2	2	2	2	2	2	2
2	72	55	154	38	-1.8	-2.5	-1.4	-2.5	2	2	2	2	2	2	2
2	73	52	154	40	-4.4	-4	-2.8	-4.4	2	2	2	2	2	2	2
2	73	42	150	40	-3	-3.3	-2.9	-3.3	2	2	2	2	2	2	2
2	74	55	158	40	-3.8	-2.8	-2.4	-3.8	2	2	2	2	2	2	2
2	74	55	145	39.5	-0.1	-3.5	-2.7	-3.5	2	2	2	2	2	2	2
2	74	50	153	41	-2.9	-2.4	-1.3	-2.9	2	2	2	2	2	2	2
2	74	52	145	40	-2.8	-2.4	-2.4	-2.8	2	2	2	2	2	2	2
2	74	38	142	39	-2.6	-1.1	-1.8	-2.6	2	2	2	2	2	2	2
2	75	53	160	42	-5	-3.6	-3.2	-5	2	2	2	2	2	2	2
2	75	48	146	42	-4.3	-2.6	-2	-4.3	2	2	2	2	2	2	2
2	75	38	145	38	-3.8	-1.8	-2.3	-3.8	2	2	0	0	0	0	2
2	75	45	147	40	-2.9	-2.7	-1.8	-2.9	2	2	2	2	2	2	2
2	76	55	153	43	-3.2	-3.9	-2.7	-3.9	2	2	2	2	2	2	2
2	76	59	149	43.5	-3.2	-3	-2.2	-3.2	2	2	2	2	2	2	2
2	76	42	143	42	-3	-1.9	-1	-3	2	2	2	2	2	2	2
2	77	49	142.5	44	-4.1	-3.1	-2.6	-4.1	2	2	2	2	2	2	2
2	77	50	139	43	-2.9	-1.9	-0.5	-2.9	2	2	2	2	2	2	2
2	77	60	141.5	43	-2.9	-1.9	-2.1	-2.9	2	2	2	2	2	2	2
2	78	50	140	41	-4.3	-4.4	-3.4	-4.4	2	2	2	2	2	2	2
2	78	50	150	41.2	-4.3	-3.9	-2.9	-4.3	2	2	2	2	2	2	2
2	78	55	148	45	-3.9	-4	-2.8	-4	2	2	2	2	2	2	2
2	78	49	150	45	-3	-3.6	-2.8	-3.6	2	2	2	2	2	2	2
2	78	48	152	45	-3.5	-3.6	-3.1	-3.6	2	2	2	2	2	2	2
2	78	40	150	45	-2.7	-3.4	-2.2	-3.4	2	2	2	2	2	2	2
2	78	48	145	45	-3.3	-3.4	-2.8	-3.4	2	2	2	2	2	2	2
2	78	55	148	45	-2.1	-3.2	-1.6	-3.2	2	2	2	2	2	2	2
2	78	50	148	45	-2.4	-2.7	-1.8	-2.7	2	2	2	2	2	2	2
2	79	50	142	46	-4.7	-4.1	-3.5	-4.7	2	2	2	2	2	2	2
2	79	50	153	42	-3.5	-3	-2.3	-3.5	2	2	2	2	2	2	2
2	79	42	150	42	-0.8	-3.5	-2.9	-3.5	2	2	2	2	2	2	2
2	79	50	150	43	-3.4	-2.6	-2.4	-3.4	2	2	2	2	2	2	2
2	79	53	147	46	-3	-2.7	-1.8	-3	2	2	2	2	2	2	2
2	79	50	156	46.5	-2.4	-3	-2.6	-3	2	2	2	2	2	2	2
2	79	50	145	45	-2	-2.8	-1.7	-2.8	2	0	0	0	0	0	2
2	80	50	140	45	-5.1	-3.7	-2.8	-5.1	2	2	2	2	2	2	2
2	80	42	148	44	-4.9	-3.7	-4	-4.9	2	2	2	2	2	2	2
2	80	45	158	47	-3.9	-1.4	-2	-3.9	2	2	2	2	2	2	2
2	80	54	144	44	-3.9	-2.7	-1.7	-3.9	2	2	2	2	2	2	2
2	80	52	150	44	-3.7	-2.5	-2.3	-3.7	2	2	2	2	2	2	2
2	80	50	149	44	-3.6	-3	-2	-3.6	2	2	2	2	2	2	2
2	80	51	155	47	-1.6	-3.2	-2.5	-3.2	2	2	2	2	2	2	2
2	80	45	144.7	44.2	-2.4	-3.1	-2.4	-3.1	2	2	2	2	2	2	2
2	80	59	150	46	-3.1	-2.9	-2	-3.1	2	2	2	2	2	2	2
2	80	50	147.6	44.6	-2	-2.8	-2.6	-2.8	2	2	2	2	2	2	2
2	80	40	148	44	-2.7	-2.6	-1.4	-2.7	2	2	2	2	2	2	2
2	80	50	152	45	-1.4	-2.7	-2.6	-2.7	2	2	2	2	2	2	2
2	80	44	145	43	1.3	-2.6	-1.4	-2.6	2	2	2	2	2	2	2
2	81	40	153	44	-5.2	-2.7	-3.1	-5.2	2	2	2	2	2	2	2
2	81	35	163	45	-4.2	-3.2	-3.1	-4.2	2	2	2	2	2	2	2
2	81	50	157	45	-3.6	-3.9	-3.2	-3.9	2	2	2	2	2	2	2
2	81	48	150	46	-3.8	-2.8	-2.2	-3.8	2	2	2	2	2	2	2
2	81	52	143	48	-2.7	-3.8	-2.6	-3.8	2	2	2	2	2	2	2
2	81	50	152	44	-2.7	-3.2	-1.9	-3.2	2	2	2	2	2	2	2
2	82	48	156	49	-3.5	-4.2	-3.1	-4.2	2	2	2	2	2	2	2
2	83	45	148.1	48.4	-4.5	-4	-3.5	-4.5	2	2	2	2	2	2	2
2	83	52	148	50	-2.8	-3.8	-3.2	-3.8	2	2	2	2	2	2	2
2	83	36	153	50.5	-3.4	-2.8	-2	-3.4	2	2	2	2	2	2	2
2	83	51	149	48.5	-3.1	-3.3	-1.8	-3.3	2	2	2	2	2	2	2
2	83	50	162	50	-3.2	-2	-1.8	-3.2	2	2	2	2	2	2	2
2	83	50	145	50	-2.6	-3.2	-2.2	-3.2	2	2	2	2	2	2	2
2	83	48	140	48	-3.2	-2.5	-1.8	-3.2	2	2	2	2	2	2	2
2	84	55	143	48	-2.5	-2.6	-1.6	-2.6	2	2	2	2	2	2	2
2	84	50	151	50	-1.7	-2.5	-2.3	-2.5	2	2	2	2	2	2	2
2	85	48	150	48	-1.8	-3.9	-3.9	-3.9	2	2	2	2	2	2	2
2	85	42	156	49	-3.4	-2.5	-1.8	-3.4	2	2	2	2	2	2	2
2	85	50	152	50	-2.4	-3.2	-2.4	-3.2	2	0	0	0	0	0	0
2	86	60	143	51	-4	-3.9	-3.2	-4	2	2	2	2	2	2	2
2	86	52	145	50	-2.5	-2.7	-1.4	-2.7	2	2	2	2	2	2	2
2	88	55	145	54	-2.3	-3.5	-2.3	-3.5	2	2	2	2	2	2	2
2	88	50	150	55	-3.1	-3	-1.8	-3.1	2	2	2	2	2	2	2
2	88	50	149	53	-1.7	-2.5	-2.4	-2.5	2	2	2	2	2	2	2
2	92	55	160	59	-2.4	-2.8	-2.7	-2.8	2	2	2	2	2	2	2
2	95	48	153	62	-2.5	-3	-2	-3	2	1	0	2	0	0	0
2	68	53	148	35	-1	-2.9	-2.1	-2.9	0	0	0	0	0	0	0
2	70	50	148.5	32.7	-3.1	-3.8	-3.3	-3.8	0	0	0	0	0	0	0
2	71	51	145	37	-4.4	-3.8	-2.7	-4.4	0	0	0	0	0	0	0
2	71	48	147	38.4	-4	-3.3	-2.9	-4	0	2	0	2	1	1	0
2	71	35	139	38	-3.6	-3.5	-2.7	-3.6	0	2	0	1	1	0	0
2	72	50	146	35	-3.5	-4.1	-2.8	-4.1	0	1	0	0	0	0	0
2	72	40	139	39	-2.5	-2.5	-2.3	-2.5	0	0	0	0	0	0	0
2	73	38	148	38	-4.1	-3.7	-4.4	-4.4	0	0	0	0	0	0	0
2	73	60	151	39.5	-3	-2.9	-2	-3	0	0	0	0	0	0	0
2	74	50	148	41	-3.3	-3.9	-3.5	-3.9	0	0	0	2	0	0	0
2	74	56	153	41	-3.8	-2.7	-2.1	-3.8	0	2	0	0	0	0	0
2	74	52	138	39	-2.6	-3.5	-2.5	-3.5	0	2	0	0	0	0	0
2	74	45	136.5	39.3	-2.8	-3.4	-2.2	-3.4	0	1	0	0	0	0	0
2	74	50	143	41.5	-3.4	-3.2	-2.2	-3.4	0	0	0	0	0	0	0
2	74	50	161	40	-3.4	-3.3	-3.2	-3.4	0	0	1	0	0	0	1
2	75	38	155	41	-4.7	-4.3	-4	-4.7	0	0	0	0	0	0	0
2	75	50	148	38	-4	-3.8	-3.5	-4	0	0	0	0	0	0	0
2	75	47	153	38.5	-3.5	-2.3	-1.8	-3.5	0	2	0	0	0	0	0
2	75	48	151	42	-3.5	-3.3	-2.2	-3.5	0	0	0	0	0	0	0
2	75	40	153.5	42	-3.1	-1.8	-1.5	-3.1	0	0	0	1	0	0	0
2	75	58	153	42	-2.4	-2.7	-3.1	-3.1	0	0	0	0	0	0	0
2	75	47	142	42	-3	-2.8	-2	-3	0	2	0	0	0	0	0
2	76	50	150	42	-5.5	-2.9	-3.8	-5.5	0	2	0	0	0	0	0
2	76	49	156	43	-3.9	-3.7	-2.8	-3.9	0	2	1	0	0	0	0
2	76	52	141	42	-3.7	-2.1	-2.7	-3.7	0	0	0	0	0	0	0
2	76	56	141	42	-3.6	-3.6	-3.3	-3.6	0	0	0	0	0	0	0
2	76	52	143	43	-3.2	-3.6	-2.5	-3.6	0	2	0	0	0	0	0
2	76	50	150	42	-3.5	-3.4	-2.6	-3.5	0	0	0	0	0	0	0
2	76	47	150	41	-3.3	-2.4	-1.9	-3.3	0	2	0	1	1	0	0
2	76	50	146	43	-3.3	-2.8	-2.3	-3.3	0	0	0	0	0	0	0
2	76	50	147	43	-2.8	-3.3	-2	-3.3	0	0	0	0	0	0	0
2	76	50	142	40	-2.9	-3.1	-2.7	-3.1	0	0	0	0	0	0	0
2	76	47	138	43	-3	-2.2	-1.8	-3	0	0	0	0	0	1	0
2	76	52	149	39	-2.9	-2.1	-1.5	-2.9	0	0	0	0	0	0	0
2	76	49	153	39	-2.1	-2.6	-1.8	-2.6	0	0	0	0	0	0	0
2	77	50	143	44	-4.4	-4.1	-3.6	-4.4	0	0	0	0	0	0	0
2	77	53	148	43	-3.7	-4.3	-4	-4.3	0	2	0	0	0	0	0
2	77	42	147	43	-4.2	-3	-2.6	-4.2	0	0	0	0	0	0	0
2	77	46	152	43	-4	-3.4	-2.9	-4	0	0	0	0	1	1	0
2	77	50	151	43	-3.8	-3.2	-2	-3.8	0	0	0	0	0	0	0
2	77	50	155	43	-2.9	-3.4	-2.8	-3.4	0	0	0	0	0	0	0
2	77	45	150	40	-3.4	-3.4	-2.6	-3.4	0	0	0	0	0	0	0
2	77	47	152.5	42.9	-3.3	-1.9	-1.4	-3.3	0	0	0	0	0	0	0
2	77	45	145	43	-3.2	-1.9	-1.1	-3.2	0	0	0	0	0	0	0
2	77	50	145	41	-2.5	-3.2	-2.9	-3.2	0	0	0	0	0	0	0
2	78	46	139	44	-4.5	-4.6	-3.9	-4.6	0	0	0	0	0	0	0
2	78	46	142	44	-4.4	-4.5	-3.7	-4.5	0	1	0	0	0	0	0
2	78	48	152	42	-4	-4.4	-4.5	-4.5	0	0	0	0	0	0	0
2	78	50	148	44.5	-4.4	-2.8	-3.8	-4.4	0	0	1	0	0	0	0
2	78	43	146	45	-3.9	-2.3	-1.7	-3.9	0	0	0	0	0	0	0
2	78	50	145	42	-3.9	-2.1	-1.2	-3.9	0	0	0	0	0	0	0
2	78	52	150	45	-3	-3.6	-2.4	-3.6	0	0	0	0	0	0	0
2	78	50	142	42	-3.6	-2.8	-2.2	-3.6	0	0	0	0	0	0	0
2	78	60	147	45	-3.5	-3	-3.5	-3.5	0	0	0	0	0	0	0
2	78	49	150.5	43	-3.1	-3.3	-2.9	-3.3	0	2	0	0	0	0	0
2	78	53	150	45	-2.8	-3	-2.1	-3	0	0	0	0	0	0	0
2	78	50	155	44	-3	-2.6	-2.5	-3	0	0	0	0	0	0	0
2	78	45	156	44	-2.7	-0.6	-0.7	-2.7	0	0	0	0	0	0	0
2	78	47	147	42	-1.9	-2.6	-1.6	-2.6	0	0	0	0	0	0	0
2	78	43	146.5	42.5	-0.2	-2.5	-1.6	-2.5	0	2	0	0	0	0	0
2	79	51	139	44.8	-4.6	-3.4	-2.9	-4.6	0	0	0	0	0	0	0
2	79	51	141.5	43	-4.2	-3.6	-3.6	-4.2	0	2	0	0	0	0	0
2	79	43	144	45	-1.9	-3.5	-3.8	-3.8	0	0	0	0	0	0	0
2	79	50	146	45	-3.1	-3.6	-2	-3.6	0	2	0	0	0	0	0
2	79	50	155	43.5	-1.7	-3.2	-2.7	-3.2	0	0	0	0	0	0	0
2	79	50	148	45	-2.5	-3.1	-1.2	-3.1	0	0	0	0	0	0	0
2	79	48	146	46	-2.8	-3.1	-2.8	-3.1	0	0	0	0	0	0	0
2	79	60	144	44	-3	-2.4	-1.2	-3	0	0	0	0	0	0	0
2	79	56	143.3	44.1	-2.2	-2.8	-1.9	-2.8	0	0	0	0	0	0	0
2	79	39	140	46	-2.6	-2.2	-1.2	-2.6	0	0	0	0	0	0	0
2	79	50	152	45	-2.6	-1.5	-0.8	-2.6	0	0	0	0	0	0	0
2	80	41	144	45	-4.2	-2.7	-2.4	-4.2	0	0	0	0	0	0	0
2	80	50	148	45	-4	-2.7	-1.9	-4	0	0	0	0	0	1	0
2	80	56	148	44	-3.6	-3.8	-3	-3.8	0	2	0	0	0	0	0
2	80	50	152	45.4	-3.7	-2.6	-2	-3.7	0	0	0	0	0	0	0
2	80	43	150	43	-3	-3.7	-3	-3.7	0	0	0	0	0	1	0
2	80	50	151	46	-3.5	-3.6	-3	-3.6	0	0	0	2	2	2	0
2	80	50	148	45	-3.4	-2.8	-1.9	-3.4	0	0	0	0	0	0	0
2	80	60	153	47	-3.2	-2.5	-2	-3.2	0	0	0	0	0	0	0
2	80	50	155	45	-2.8	-3.2	-2.4	-3.2	0	2	0	2	0	0	0
2	80	48	154	46	-3.1	-2.6	-2.1	-3.1	0	0	0	0	0	0	0
2	80	52	152.5	46.8	-1.7	-2.8	-1.2	-2.8	0	0	0	0	0	0	0
2	80	45	141	43	-1.5	-2.8	-1.4	-2.8	0	0	0	0	0	0	0
2	80	52	145	46	-0.6	-2.7	-1	-2.7	0	2	0	2	0	0	0
2	80	55	152	45	-2.6	-1.8	-2	-2.6	0	2	0	0	0	1	0
2	80	50	137	47	-1.4	-2.6	-2.2	-2.6	0	2	0	0	2	0	0
2	81	58	146.5	44	-2.1	-4.1	-3.2	-4.1	0	0	0	0	0	0	0
2	81	46	150	45	-3.6	-4.1	-3.7	-4.1	0	0	0	0	0	1	0
2	81	45	141	46	-2.5	-3.5	-4.1	-4.1	0	0	0	0	0	0	0
2	81	51	145	45	-3.5	-4	-2.7	-4	0	0	0	0	0	0	0
2	81	50	147	44.5	-3.7	-2.3	-2	-3.7	0	2	0	0	0	0	0
2	81	50	141	47	-3.6	-3.7	-2.6	-3.7	0	2	0	0	0	0	0
2	81	50	146	45	-3.3	-2.3	-1.7	-3.3	0	0	0	0	0	0	0
2	81	45	151	45	-3.1	-3.3	-2.2	-3.3	0	0	0	0	0	0	0
2	81	45	154	46	-3.3	-2.9	-2.1	-3.3	0	0	0	0	0	0	0
2	81	52	141	44	-2.1	-3.1	-1.9	-3.1	0	0	0	0	0	0	0
2	81	50	143	47	-3.1	-2.6	-2.3	-3.1	0	0	0	0	0	0	0
2	81	47	160	46	-3.1	-3	-2.2	-3.1	0	0	0	0	0	0	0
2	81	48	149	44	-3.1	-2.9	-2.3	-3.1	0	0	0	0	0	0	0
2	81	50	145	46	-2.1	-2.9	-2.1	-2.9	0	2	0	0	0	0	0
2	81	52	152.4	48.4	-2.7	-2.9	-2.2	-2.9	0	0	0	0	0	0	0
2	81	45	151	47	-2.9	-2.8	-1.7	-2.9	0	0	0	0	0	0	0
2	81	48	147	47.8	-1	-2.5	-2	-2.5	0	0	0	0	0	0	0
2	82	53	145	45	-4.2	-3.5	-3	-4.2	0	1	0	2	2	0	0
2	82	50	144.5	49.5	-3.9	-2.8	-2.8	-3.9	0	2	0	2	0	0	0
2	82	42	146	45	-3.8	-2.5	-2.4	-3.8	0	0	0	0	0	1	0
2	82	52	158	46	-3.6	-3.8	-3	-3.8	0	0	0	0	0	0	0
2	82	50	142.2	47.2	-3.5	-3.5	-3.2	-3.5	0	0	0	0	0	0	0
2	82	50	147.6	49	-2.1	-3.4	-2.1	-3.4	0	0	0	0	0	0	0
2	82	48	146.5	48.2	-3.4	-2.6	-1.6	-3.4	0	1	0	0	0	0	0
2	82	55	146	46.5	-3.3	-2.9	-2.5	-3.3	0	0	0	0	0	0	0
2	82	48	152	49	-3.1	-3	-2.9	-3.1	0	0	0	0	2	2	0
2	82	46	149	46	-2.9	-3	-2.3	-3	0	1	0	0	0	0	0
2	82	50	144	46	-2.3	-2.6	-1.7	-2.6	0	2	0	0	0	0	0
2	82	53	148	48	-2.5	-2.5	-1.8	-2.5	0	0	0	0	0	0	0
2	83	48	150	49	-3.4	-4.6	-3.8	-4.6	0	0	0	0	0	0	0
2	83	52	147	48	-4.3	-3.6	-1.9	-4.3	0	2	0	0	0	0	0
2	83	50	153	49.95	-4.3	-3.1	-3.1	-4.3	0	2	0	0	0	0	0
2	83	48	145	47.2	-2.9	-3.7	-2.8	-3.7	0	0	0	0	0	0	0
2	83	45	146	49	-3.3	-2	-1.3	-3.3	0	0	0	0	0	0	0
2	83	50	151	47	-2.3	-3.3	-2.3	-3.3	0	2	0	0	0	0	0
2	83	45	143.1	49.9	-3.3	-2.5	-2.3	-3.3	0	0	0	0	0	0	0
2	83	50	149	50	-2.3	-3.2	-2.2	-3.2	0	0	0	0	0	0	0
2	83	55	149	46	-3	-3.2	-3	-3.2	0	0	0	0	0	0	0
2	83	49	144	49	-0.1	-3	-2.7	-3	0	0	0	0	0	0	0
2	83	52	150	46	-2.9	-1.8	-1.1	-2.9	0	0	0	0	0	0	0
2	83	50	151	46	-1.6	-2.9	-1.8	-2.9	0	0	0	2	0	2	0
2	83	48	146	48	-2.9	-2.6	-2	-2.9	0	2	0	0	0	0	0
2	83	50	160	50	-2.6	-2.8	-2.5	-2.8	0	0	0	0	1	0	0
2	83	50	145	48	-2.5	-2.5	-1.5	-2.5	0	0	0	0	0	0	0
2	84	53	143	51	-3.1	-4.6	-3.6	-4.6	0	2	0	0	0	0	0
2	84	44	148	50.5	-4.4	-2.9	-3.6	-4.4	0	0	0	0	0	0	0
2	84	50	149	47	-2.7	-3.7	-2.9	-3.7	0	0	0	0	0	0	0
2	84	49	150	48	-3.5	-3.7	-3.3	-3.7	0	0	0	2	0	2	0
2	84	47	143	51	-3.2	-3.3	-2.9	-3.3	0	2	0	0	0	0	0
2	84	54	148	50	-2.2	-3.1	-2.2	-3.1	0	2	0	0	0	0	0
2	84	50	149	50	-2.7	-2.9	-2.5	-2.9	0	0	1	0	0	0	0
2	84	51	156	50	-2.7	-0.5	0.3	-2.7	0	0	0	0	0	0	0
2	85	54	151.3	51.6	-1.2	-4.3	-4.1	-4.3	0	0	0	0	0	0	0
2	85	45	145	50	-4	-2.3	-1.6	-4	0	2	0	0	0	0	0
2	85	50	150	49	-3.9	-2.9	-2.5	-3.9	0	0	0	0	0	0	0
2	85	45	143	49	-1.6	-3.6	-3	-3.6	0	2	0	0	2	0	0
2	85	42	149.5	50	-3.5	-3	-1.5	-3.5	0	0	0	1	1	0	0
2	85	55	143	48	-2.7	-3.4	-2.4	-3.4	0	0	0	0	0	0	0
2	85	47	143	51	-1.9	-3.3	-2.9	-3.3	0	0	0	0	0	0	0
2	85	50	160	52	-2.4	-3	-2	-3	0	0	0	1	1	0	0
2	85	48	144	52	-1.3	-2.9	-1.6	-2.9	0	0	0	0	0	0	0
2	85	48	152	52	-1.8	-2.6	-1.8	-2.6	0	0	0	0	0	0	0
2	86	48	148	50	-3.1	-3.1	-2.4	-3.1	0	0	0	0	0	0	0
2	86	50	150.7	51.9	-2.5	-2.9	-1.8	-2.9	0	0	0	0	0	0	0
2	86	43	152	52	-2.7	-1.9	0.9	-2.7	0	0	0	0	0	0	0
2	87	52	151	50	-3.7	-2.3	-2.4	-3.7	0	2	0	0	0	0	0
2	88	39	146	50.6	-3.4	-3.3	-2.9	-3.4	0	0	0	0	0	0	0
2	88	46	157	51	-2.6	-3.1	-2.6	-3.1	0	0	0	0	0	0	0
2	88	50	146	52	-2.2	-2.9	-2	-2.9	0	0	0	0	0	0	0
2	89	45	137	55	-2.7	-3.6	-2.9	-3.6	0	2	0	0	0	0	0
2	90	45	145	53	-2.3	-3.7	-2.8	-3.7	0	0	0	0	2	0	0
2	94	50	158	58	-2.8	-3.6	-2.6	-3.6	0	0	0	0	0	1	0
2	73	50	145	39	-4	-1.9	-1.1	-4	1	0	0	0	1	0	0
2	74	40	140	38	-4.4	-2.2	-1.7	-4.4	1	0	0	0	0	0	2
2	74	50	148	41	-3.1	-3.8	-3.4	-3.8	1	2	0	0	1	0	0
2	74	52	138	39	-2.7	-1.9	-1.5	-2.7	1	1	0	0	0	0	0
2	75	53	144	40	-6.3	-3.6	-3.9	-6.3	1	2	0	2	0	0	0
2	75	36	160	40	-4.1	-2.1	-2.6	-4.1	1	0	0	0	0	1	0
2	75	48	139	42	-1.6	-2.7	-1.3	-2.7	1	0	0	0	0	0	0
2	76	56	141	39.5	-4.6	-3.6	-2.1	-4.6	1	0	0	0	0	0	0
2	76	50	145	43	-3.1	-4.1	-3.8	-4.1	1	0	0	0	0	0	0
2	76	50	138	43	-3.9	-3.8	-3	-3.9	1	1	0	0	0	0	0
2	76	55	152	40	-2	-2.5	-1.6	-2.5	1	0	0	0	0	0	0
2	77	46	148.8	41.9	-4.7	-3.5	-4	-4.7	1	0	0	0	0	0	0
2	77	50	140	43	-3.6	-3.5	-1.7	-3.6	1	0	0	0	0	0	0
2	77	50	145	42	-1.5	-3.5	-3.1	-3.5	1	2	0	0	0	0	0
2	78	45	148	42	-2.5	-1.9	-2.6	-2.6	1	2	0	0	0	0	0
2	79	50	152.5	45	-4.5	-3.7	-3	-4.5	1	0	0	0	0	0	0
2	79	45	148	46	-4.3	-3.7	-2.5	-4.3	1	2	0	2	2	1	0
2	79	50	146	45	-4.2	-3.7	-3.2	-4.2	1	0	0	0	0	0	0
2	79	50	152	46	-3.1	-3.9	-2.2	-3.9	1	0	0	0	0	0	0
2	79	53	142	44.3	-3.8	-2.4	-2.7	-3.8	1	0	0	0	0	0	0
2	79	53	150	45	-1.7	-3.3	-2.4	-3.3	1	0	0	0	1	0	0
2	79	50	145.7	46	-2	-3.3	-2.4	-3.3	1	0	0	0	0	0	0
2	79	52	154	45	-2.1	-3.1	-2.8	-3.1	1	0	0	0	0	0	0
2	79	49	140	46	-2.6	-2.8	-1.3	-2.8	1	2	0	2	1	0	0
2	79	38	148	43	-2.6	-2.8	-2	-2.8	1	0	0	0	0	0	0
2	80	47	155	44	-5.2	-4.1	-2.3	-5.2	1	0	0	1	0	0	0
2	80	39	144	47	-3.9	-3.3	-2.6	-3.9	1	2	0	0	0	1	0
2	80	45	152	46	-0.7	-3.3	-2.7	-3.3	1	1	0	0	0	0	0
2	80	45	149	45	-1	-3.2	-2.1	-3.2	1	0	0	0	0	0	0
2	80	45	148	46	-2.8	-3	-2	-3	1	0	0	0	0	0	0
2	80	50	142	45	-2.7	-2.8	-2.6	-2.8	1	2	0	0	0	0	0
2	81	48	146	44	-3.8	-4.6	-3.9	-4.6	1	2	0	0	0	1	0
2	81	52	152	44	-2.5	-3.6	-2	-3.6	1	2	0	0	0	0	0
2	81	43	149	45	-3.2	-2.8	-2.1	-3.2	1	0	0	0	0	1	0
2	82	49	148	45	-3.8	-4.2	-4.3	-4.3	1	2	1	0	0	0	0
2	82	50	157	48	-2.4	-4	-3.2	-4	1	1	0	0	0	0	0
2	82	41	145	49	-3.6	-3.9	-3	-3.9	1	2	0	0	0	0	0
2	82	52	148	46.5	-2.8	-1.8	-1.9	-2.8	1	0	0	0	0	0	0
2	82	52	145	46	-2.5	-2.2	-1.9	-2.5	1	2	0	0	0	1	0
2	83	43	144	50	-2.4	-4.5	-3.3	-4.5	1	0	0	0	0	0	0
2	83	50	144	50	-3.9	-3	-2.1	-3.9	1	1	0	0	0	0	0
2	83	50	151	48	-3.1	-3.8	-2.6	-3.8	1	0	0	0	0	0	0
2	83	53	152	50	-1.4	-3	-1.4	-3	1	2	0	1	0	0	0
2	83	46	157	50	-2.6	-3	-1.6	-3	1	1	0	0	0	0	0
2	83	51	150	49	-2.5	-2.8	-2.6	-2.8	1	0	0	2	0	1	0
2	84	35	151	51	-2.6	-2	-0.4	-2.6	1	0	0	0	0	0	0
2	85	50	155	52	-0.2	-3.3	-1.9	-3.3	1	0	0	1	0	0	0
2	85	50	147	48	-3.3	-2.6	-2.2	-3.3	1	2	0	1	1	0	0
2	85	50	148	51.5	-2.3	-3	2.1	-3	1	0	0	0	0	1	0
2	86	35	143	51	-1.5	-2.7	-2.1	-2.7	1	2	0	0	0	0	0
2	87	35	142	52	-4.1	-2.5	-2.2	-4.1	1	0	0	0	0	0	0
2	89	50	146.5	53.6	-4.4	-3.5	-2.9	-4.4	1	2	0	0	0	0	0
2	89	44	149	54	-2.8	-3.1	-2.8	-3.1	1	0	0	0	1	1	0
2	91	55	144	56	-1.9	-3.3	-2	-3.3	1	0	0	0	0	0	0
2	92	42	155	56	-4	-4.2	-3.6	-4.2	1	2	0	2	2	0	0
2	94	52	150	58	-2.8	-1.9	-1.6	-2.8	1	0	0	0	0	1	0
2	79	48	145	44	-2	-1.7	-0.6	-2	2	2	2	2	2	2	2
2	80	50	156	44	-2.1	-2.4	-1.9	-2.4	2	2	2	2	2	2	2
2	80	50	145	45	-2.2	0.4	-0.6	-2.2	2	0	0	0	0	0	2
2	82	48	148	48	-0.9	-2.3	-1.7	-2.3	2	2	2	2	2	2	2
2	82	50	150	49	-1.9	-1.5	-0.5	-1.9	2	2	2	2	2	2	2
2	82	52	155	48	-1.7	-1.2	-0.4	-1.7	2	2	2	2	2	2	2
2	84	45	155	50	-1.5	-1.7	-1.8	-1.8	2	2	2	2	2	2	2
2	85	60	145	50	-0.6	-1.8	-0.3	-1.8	2	2	2	2	2	2	2
2	85	56	151	52	2.2	-0.4	0.4	-0.4	2	2	2	2	2	2	2
2	71	45	150	34.4	-1.9	-1.9	-1.3	-1.9	0	2	0	0	0	0	0
2	75	50	157	38	-1.5	-1.7	-0.8	-1.7	0	0	0	0	0	0	0
2	76	45	150	40	-1.7	-2.4	-1.9	-2.4	0	0	0	0	0	0	0
2	77	49	152	42	1	-1.2	-1.1	-1.2	0	0	0	0	0	0	0
2	78	50	140	45	-0.6	-1.8	-1.4	-1.8	0	2	0	0	0	0	0
2	78	47	152	42	-1.7	-1.5	-0.5	-1.7	0	0	0	0	0	0	0
2	79	49	147	43	-2.4	-2	-1.6	-2.4	0	0	0	0	0	0	0
2	79	60	147	42	-1.1	-1.1	-0.6	-1.1	0	0	0	0	0	0	0
2	79	40	155	42	-0.7	-1	-1	-1	0	2	0	2	2	2	0
2	80	46	158	44	-2.4	-1	-1.3	-2.4	0	0	2	0	0	0	2
2	80	55	158	47	-2.2	-2.1	-2	-2.2	0	0	0	0	0	0	0
2	80	44	144	45	-2.2	-2.2	-2.2	-2.2	0	0	0	0	0	0	0
2	80	52	147	47.5	-1.3	-2	-0.7	-2	0	0	0	0	0	0	0
2	80	49	144	45	-1.7	-1.7	-1.3	-1.7	0	0	0	0	0	0	0
2	80	50	153.5	46	-1.5	-1.2	0.2	-1.5	0	0	0	0	0	0	0
2	81	50	138	45	-2.3	-2.4	-1.8	-2.4	0	2	0	0	0	0	0
2	81	55	138	44	-1.9	-2.3	-1.2	-2.3	0	0	0	0	0	0	0
2	81	45	156	45	-2.1	-2.2	-1.5	-2.2	0	0	0	0	0	0	0
2	81	46	150	45	2.1	-1.2	0.1	-1.2	0	0	0	0	0	0	0
2	82	50	142	49	-2.4	-0.9	-0.9	-2.4	0	2	0	0	0	0	0
2	82	48	152	47	0	-2.2	-1.5	-2.2	0	2	0	0	0	0	0
2	82	55	152.9	49	-1.8	-2.1	-1.8	-2.1	0	0	0	0	0	0	0
2	82	52	157	45	0.3	-1.9	-1.7	-1.9	0	0	0	0	0	0	0
2	82	50	152	47.2	-1.8	-1.7	-1.1	-1.8	0	0	0	0	0	0	0
2	83	50	157	50	-2.2	-2.3	-2	-2.3	0	0	0	0	0	0	0
2	83	49	152	47	-2.3	-0.7	-1	-2.3	0	0	0	0	0	0	0
2	83	43	147	46	-0.8	-1.8	-0.5	-1.8	0	2	0	0	0	0	0
2	83	50	152	48	0.4	-1.3	-0.6	-1.3	0	0	0	0	0	0	0
2	84	52	150	49	-2.2	-2.2	-2	-2.2	0	2	0	0	0	0	0
2	84	47	136.7	49.6	0	-1.8	-1.7	-1.8	0	0	0	0	0	0	0
2	84	48	158	50.5	-1.7	-1.4	-1.7	-1.7	0	0	0	0	0	0	0
2	85	48	153	48	-1.9	-2.2	-2.2	-2.2	0	2	0	2	2	2	0
2	85	46	155	49	1.9	-1.2	-0.4	-1.2	0	2	0	1	2	0	0
2	85	50	152	50	-1.1	-1.1	-0.8	-1.1	0	0	0	0	0	0	0
2	85	50	146.5	50.4	-0.6	-0.1	0.4	-0.6	0	0	0	0	0	0	0
2	86	45	165	50	-2	-1.3	-0.2	-2	0	0	0	0	0	0	0
2	87	52	153	50	-2.1	-2.1	-0.9	-2.1	0	0	0	0	0	0	0
2	87	52	155	53	-0.9	-2	-1	-2	0	0	0	0	0	0	0
2	87	46	146	50	-0.5	-1.1	-0.8	-1.1	0	0	0	0	0	0	0
2	88	55	151	53	-1.9	-2.4	-2	-2.4	0	0	0	0	0	0	0
2	88	48	144.8	54.6	-1.6	-2.1	-1.3	-2.1	0	0	0	0	0	0	0
2	88	48	145	54	-1.7	-1.8	-0.3	-1.8	0	0	0	2	0	0	0
2	89	45	141	53	-2.1	-2	-0.5	-2.1	0	0	0	2	2	0	0
2	93	53	151	57	-2.1	-1.7	-0.1	-2.1	0	0	0	0	0	0	0
2	76	48	139	40	-1.9	-2	-2.2	-2.2	1	0	0	0	0	0	0
2	77	50	149	44.5	-1.7	-2.3	-1.5	-2.3	1	1	0	0	0	0	0
2	77	50	146	43	-1.8	-2	-1.1	-2	1	0	0	0	0	0	0
2	82	38	154	48	-2.3	-2	-1.2	-2.3	1	0	0	0	0	0	0
2	83	50	147.5	47.3	-1.3	-2.3	-1.5	-2.3	1	0	0	0	0	0	0
2	83	47	146	47.8	-1.9	-1.9	-1.2	-1.9	1	0	0	0	0	0	0
2	83	50	145.6	47.6	-1.1	-1.7	-1.3	-1.7	1	2	0	0	0	0	0
2	86	55	155	50	-1.2	-1.7	-1.4	-1.7	1	0	0	0	0	0	0
2	87	52	140	50	-0.1	-1	-0.1	-1	1	2	0	0	2	0	0
2	88	55	146	51	-0.8	-2.3	-0.7	-2.3	1	0	0	0	0	0	0
2	94	50	157	57	-2.1	-1.8	-0.2	-2.1	1	0	0	0	1	0	0
2	67	50	148	39.5	-2.3	-3.3	-2.6	-3.3	2	2	2	2	2	2	2
2	70	42	151	41	-4	-3	-2.8	-4	2	2	2	2	2	2	2
2	70	50	154	41	-3.6	-3.5	-3.1	-3.6	2	2	2	2	2	2	2
2	70	48	148	42	-3	-2.4	-1.8	-3	2	2	2	2	2	2	2
2	70	52	151	41.4	-2.8	-3	-2.8	-3	2	2	2	2	2	2	2
2	71	40	159	43	-4.3	-2.5	-2.2	-4.3	2	2	2	2	2	2	2
2	71	52	157	40	-1.7	-3.8	-3.1	-3.8	2	2	2	2	2	2	2
2	71	50	157	42	-3.8	-3	-2.5	-3.8	2	2	2	2	2	2	2
2	71	44	147	43.3	-3.2	-2	-1.3	-3.2	2	2	2	2	2	2	2
2	71	55	142	40	-3.1	-2.7	-1.8	-3.1	2	2	2	2	2	2	2
2	72	47	148	44	-2.3	-3.8	-2.3	-3.8	2	2	2	2	2	2	2
2	72	45	153	43	-3.4	-2.5	-1	-3.4	2	2	2	2	2	2	2
2	72	50	158	44.5	-0.6	-2.5	-1.9	-2.5	2	2	2	2	2	2	2
2	73	50	145	42	-3.7	-2.9	-2.3	-3.7	2	2	2	2	2	2	2
2	73	47	149	42.5	-2.1	-2.7	-1.5	-2.7	2	2	2	2	2	2	2
2	74	46	147	46	-4.4	-2.7	-3.2	-4.4	2	2	2	2	2	2	2
2	74	45	152	45	-4.4	-3.4	-2.8	-4.4	2	2	2	2	2	2	2
2	74	48	137	45	-3.5	-1.8	-1.9	-3.5	2	2	2	2	2	2	2
2	74	50	146	46	-3.5	-2.6	-2.3	-3.5	2	2	2	2	2	2	2
2	74	52	153	46	-2.8	-3.4	-2.1	-3.4	2	2	2	2	2	2	2
2	74	53	149	46	-2.6	-2.6	-1.5	-2.6	2	2	2	2	2	2	2
2	74	49	147	45	-2.5	-1.8	-1.2	-2.5	2	2	2	2	2	2	2
2	74	45	153	45	-2.4	-1.7	-2.5	-2.5	2	2	2	2	2	2	2
2	75	52	142	45	-2.6	-3.9	-2.3	-3.9	2	2	2	2	2	2	2
2	75	52	147.4	47.5	-3.3	-2.8	-1.8	-3.3	2	2	2	2	2	2	2
2	75	49	148.3	46	-2.5	-2.8	-2.3	-2.8	2	2	2	2	2	2	2
2	75	51	152	47	-2.8	-2.6	-1.9	-2.8	2	2	2	2	2	2	2
2	76	48	150	44	-4.2	-2.1	-1.9	-4.2	2	2	2	2	2	2	2
2	76	39	147	47	-4	-2.7	-1.9	-4	2	2	2	2	2	2	2
2	76	49	152.4	46.6	-3.5	-3.9	-3.1	-3.9	2	2	2	2	2	2	2
2	76	53	148.5	46.5	-3.3	-3.2	-2.7	-3.3	2	2	2	2	2	2	2
2	76	50	149	48	-3.2	-2.1	-1.3	-3.2	2	2	2	2	2	2	2
2	76	45	152	47	-3.2	-1.7	-1.5	-3.2	2	2	2	2	2	2	2
2	76	48	154	45	-3.2	-3.1	-2.4	-3.2	2	2	2	2	2	2	2
2	76	52	160.7	44.5	-2.8	-1.7	-0.4	-2.8	2	2	2	2	2	2	2
2	76	52	150	48	-2	-2.8	-1.7	-2.8	2	2	2	2	2	2	2
2	76	51	150.5	44	-2.6	-2.7	-2.2	-2.7	2	2	2	2	2	2	2
2	77	50	158	45	-4.2	-4	-3.5	-4.2	2	2	2	2	2	2	2
2	77	53	160	46	-3.3	-2.8	-1.9	-3.3	2	2	2	2	2	2	2
2	77	50	157	47.2	-3.2	-2.1	-1.3	-3.2	2	2	2	2	2	2	2
2	77	50	156	46	-3	-2.3	-1.5	-3	2	2	2	2	2	2	2
2	77	45	151	46	-2.8	-2.6	-1.8	-2.8	2	2	2	2	2	2	2
2	78	50	140	47	-4.4	-3.4	-2.3	-4.4	2	2	2	2	2	2	2
2	78	45	150.5	50	-3.8	-2.5	-1.9	-3.8	2	2	2	2	2	2	2
2	78	48	148	50	-3.7	-3.8	-3.1	-3.8	2	2	2	2	2	2	2
2	78	48	150	50	-3.7	-1.9	-1.7	-3.7	2	0	0	0	0	0	2
2	78	45	156	48	-3.2	-3.7	-2.8	-3.7	2	2	2	2	2	2	2
2	78	46	151	50	-3.6	-3	-2.6	-3.6	2	2	2	2	2	2	2
2	78	45	151	48	-3	-3.6	-2.6	-3.6	2	2	2	2	2	2	2
2	78	52	152	50	-3.4	-2.5	-1.3	-3.4	2	2	2	2	2	2	2
2	78	55	147	46	-2.7	-3	-2.3	-3	2	2	2	2	2	2	2
2	78	51	160	50	-2.8	-2.9	-2.1	-2.9	2	2	2	2	2	2	2
2	78	50	150	48	-2.6	-2	-1.6	-2.6	2	2	0	0	0	0	0
2	79	40	143	49	-4.9	-2.2	-0.9	-4.9	2	2	2	2	2	2	2
2	79	50	152	48	-4	-2.8	-2	-4	2	2	2	2	2	2	2
2	79	48	150	48	-3.3	-3.6	-2.9	-3.6	2	2	2	2	2	2	2
2	79	55	147	48.6	-3.5	-3.4	-1.9	-3.5	2	2	2	2	2	2	2
2	79	52	148	49	-3.5	-3.5	-2.7	-3.5	2	2	2	2	2	2	2
2	79	50	149.5	49	-3.4	-1.6	-1.9	-3.4	2	2	2	2	2	2	2
2	79	50	157	48	-3.3	-2	-1.6	-3.3	2	2	2	2	2	2	2
2	79	55	152	48	-3.3	-2.5	-1.5	-3.3	2	2	2	2	2	2	2
2	79	47	149.5	48	-3.3	-3.3	-2.5	-3.3	2	2	2	2	2	2	2
2	79	50	155	50	-1.1	-2.5	-1	-2.5	2	2	2	2	2	2	2
2	80	60	155	49	-1	-4	-2.4	-4	2	2	2	2	2	2	2
2	80	45	151	50	-3.9	-3.7	-3.2	-3.9	2	2	2	2	2	2	2
2	80	42	143	50	-2.5	-3.5	-2.2	-3.5	2	2	2	2	2	2	2
2	80	50	147	51	-3.4	-2.4	-1.2	-3.4	2	2	2	2	2	2	2
2	80	50	155	52	-3.4	-2.3	-2.7	-3.4	2	2	2	2	2	2	2
2	80	50	145	50	-3	-3.2	-2.9	-3.2	2	2	2	2	2	2	2
2	80	50	145	50	-2.7	-1.7	-0.1	-2.7	2	2	2	2	2	2	2
2	80	54	157.8	51.8	-2.5	-2.2	-2	-2.5	2	2	2	2	2	2	2
2	81	53	151	52	-2.9	-3.8	-3.1	-3.8	2	2	2	2	2	2	2
2	81	43	149	50	-3.3	-2.2	-2.1	-3.3	2	2	2	2	2	2	2
2	81	47	152	50	-3	-2	-1.5	-3	2	2	2	2	2	2	2
2	81	55	152	50	-3	-1.9	-0.7	-3	2	2	2	2	2	2	2
2	81	54	152	51	-3	-2.7	-1.4	-3	2	2	2	2	2	2	2
2	81	52	154	49	-3	-2.6	-1.9	-3	2	2	2	2	2	2	2
2	81	55	140	52	-2.9	-2.3	-1.4	-2.9	2	2	2	2	2	2	2
2	81	50	145	52	-2.2	-2.9	-2.4	-2.9	2	2	2	2	2	2	2
2	81	50	150	51	-2.6	-1.5	-2.2	-2.6	2	2	2	2	2	2	2
2	81	52	154.4	51.9	-1.9	-2.6	-1.9	-2.6	2	2	2	2	2	2	2
2	81	52	154	49	-2.6	-2.5	-1.6	-2.6	2	2	2	2	2	2	2
2	82	50	140	51	-4.6	-2.9	-1.5	-4.6	2	2	2	2	2	2	2
2	82	52	155	53	-3.7	-3.5	-2.8	-3.7	2	2	2	2	2	2	2
2	82	50	158.9	50.4	-2.6	-3.6	-3.1	-3.6	2	2	2	2	2	2	2
2	82	36	153	50.5	-3.5	-3	-2	-3.5	2	2	2	2	2	2	2
2	82	48	157	53	-3.2	-3.3	-3.1	-3.3	2	2	2	2	2	2	2
2	82	52	150	53	-3.1	-2.1	-1.5	-3.1	2	2	0	0	0	0	0
2	83	50	145	51	-3.5	-2.4	-1.6	-3.5	2	2	2	2	2	2	2
2	83	50	146.5	54.8	-2.8	-2.3	-2.1	-2.8	2	2	2	2	2	2	2
2	83	54	158	52	-2.5	-1.6	0.2	-2.5	2	2	2	2	2	2	2
2	83	50	151	54	-1.6	-2.5	-2.5	-2.5	2	2	2	2	2	2	2
2	84	50	150	53	-3.7	-2.7	-1.6	-3.7	2	2	2	2	2	2	2
2	84	40	159	53	-2.6	-3.1	-2.6	-3.1	2	2	2	2	2	2	2
2	84	50	145	52	-2.2	-2.8	-1.9	-2.8	2	2	2	2	2	2	2
2	84	48	145	56	-1.8	-2.7	-1.8	-2.7	2	2	2	2	2	2	2
2	84	45	147	52	-2.5	-1.4	-0.9	-2.5	2	2	2	2	2	2	2
2	85	53	160	53	-3.2	-3.3	-2.6	-3.3	2	2	2	2	2	2	2
2	85	51	150	54	-3.1	-1.9	-1.2	-3.1	2	2	2	2	2	2	2
2	85	37	146	53	-2.5	-2.7	-1.6	-2.7	2	2	2	2	2	2	2
2	88	50	154	59	-1.8	-3.2	-2.2	-3.2	2	2	2	2	2	2	2
2	88	50	154	59	-1.7	-2.8	-2.1	-2.8	2	2	2	2	2	2	2
2	89	56	150	58	0.3	-3.6	-1.5	-3.6	2	2	2	2	2	2	2
2	89	48	158	60	-2.8	-2.6	-1.9	-2.8	2	2	2	2	2	2	2
2	67	50	155	37	-4.9	-3.4	-2.9	-4.9	0	2	0	0	0	0	0
2	68	55	152	40.3	-4.5	-3.2	-2.4	-4.5	0	0	0	0	0	0	0
2	68	46	145	40	-4.3	-2.9	-3.1	-4.3	0	0	0	0	0	0	0
2	68	52	151	40	-4	-2.2	-2.1	-4	0	2	0	1	1	0	0
2	68	40	150	40	-3.4	-2.1	-1.2	-3.4	0	0	0	0	0	0	0
2	68	50	145	36	-3	-2.7	-2	-3	0	0	0	0	0	0	0
2	68	40	150	40	-2.7	-2.9	-2.8	-2.9	0	0	0	0	0	0	0
2	69	55	149	41	-3.6	-4.3	-3.5	-4.3	0	0	0	0	0	1	0
2	69	55	153	41	-4	-2.3	-2	-4	0	0	0	0	0	1	0
2	69	55	148	40	-3.4	-3.1	-2.1	-3.4	0	0	0	0	0	0	0
2	69	48	152	40	-2.6	-1.8	-1.7	-2.6	0	0	0	0	0	0	0
2	70	51	143.5	42.1	-4.5	-3.4	-2.2	-4.5	0	0	0	0	0	0	0
2	70	37	148	40	-2.8	-4.1	-3.5	-4.1	0	2	0	2	0	2	0
2	70	58	151	38	-3.9	-3.3	-3.1	-3.9	0	0	0	0	0	0	0
2	70	54	150	40	-2.4	-3.4	-3.4	-3.4	0	0	0	0	0	0	0
2	70	50	151	40	-3.2	-3.4	-2.6	-3.4	0	0	0	0	0	0	0
2	70	53	151.5	40.4	-3.2	-1.6	-1.6	-3.2	0	0	0	0	0	0	0
2	70	50	145	40	-2.1	-2.8	-2	-2.8	0	0	0	0	0	0	0
2	70	47	146	42	-2.5	-2.4	-1.7	-2.5	0	0	0	0	0	0	0
2	71	55	158	42	-4.3	-4.5	-3.8	-4.5	0	0	0	0	0	1	0
2	71	50	142	43	-4.4	-2.7	-2.3	-4.4	0	2	0	0	0	0	0
2	71	50	150	41	-3.9	-3.5	-3.1	-3.9	0	0	0	0	0	0	0
2	71	46	136.8	40.8	-3.8	-2.6	-1.8	-3.8	0	1	0	0	0	0	0
2	71	48	137.5	42.4	-3.5	-2	-1	-3.5	0	0	0	0	0	0	0
2	71	42	150	41	-3.2	-3.1	-2.8	-3.2	0	0	0	0	0	0	0
2	71	40	144	40	-2.6	-2.2	-1.8	-2.6	0	0	0	0	0	0	0
2	72	48	146	43	-4.7	-2.5	-2.3	-4.7	0	0	0	0	0	0	0
2	72	52	143	43	-4.6	-2.9	-2.1	-4.6	0	2	0	2	0	0	0
2	72	38	152	44	-4.3	-3.3	-2.8	-4.3	0	0	0	0	0	0	0
2	72	50	153	40	-4	-3.4	-3.5	-4	0	2	0	0	0	0	0
2	72	45	150	44	-2.2	-3.7	-3.6	-3.7	0	0	0	0	0	0	0
2	72	48	144	42	-3.5	-2.9	-2.4	-3.5	0	0	0	0	0	0	0
2	72	50	154	43	-2.8	-3.5	-2.5	-3.5	0	0	0	0	0	0	0
2	72	50	137	44	-3.1	-2.6	-1.9	-3.1	0	0	0	0	0	0	0
2	72	53	165	44	-2.8	-2.9	-2.2	-2.9	0	0	0	0	0	0	0
2	72	50	141	42	-2.6	-2.7	-2	-2.7	0	0	0	0	0	0	0
2	73	55	152	42	-4.9	-3.7	-3.9	-4.9	0	0	0	0	0	0	0
2	73	50	148	43	-4.6	-4.3	-3.9	-4.6	0	0	0	1	1	1	0
2	73	52	152	42	-4.5	-2.5	-1.7	-4.5	0	2	0	2	0	0	0
2	73	55	147.5	45	-3.9	-2.9	-2.7	-3.9	0	2	0	0	0	1	0
2	73	50	143.5	41.2	-3.9	-3.8	-2.6	-3.9	0	0	0	2	0	0	0
2	73	54	150	45	-3.5	-1.8	-1.1	-3.5	0	2	0	0	0	0	0
2	73	40	142	45	-3.4	-2.7	-2.4	-3.4	0	0	0	0	0	0	0
2	73	50	155	44	-3.3	-2.3	-1.8	-3.3	0	0	0	0	0	0	0
2	73	55	154	43	-3.3	-2.3	-2.3	-3.3	0	2	0	0	0	0	0
2	73	50	144	45	-3.3	-2.7	-2.2	-3.3	0	0	0	0	0	0	0
2	73	49	153	45	-3.2	-3.1	-2.8	-3.2	0	0	0	0	0	0	0
2	73	48	149	45	-3.1	-2.2	-0.7	-3.1	0	0	0	0	0	0	0
2	73	52	148	42	-2.9	-2.9	-2.2	-2.9	0	0	0	0	0	0	0
2	73	42	144	43.5	-2.8	-1.7	-0.9	-2.8	0	0	0	0	0	0	0
2	73	42	154	42.8	-2.7	-2.5	-1.3	-2.7	0	0	0	0	0	0	0
2	74	45	150	46	-3.6	-3.6	-3.1	-3.6	0	0	0	0	0	0	0
2	74	48	144	45.5	-2.4	-3.2	-1.9	-3.2	0	0	0	0	0	0	0
2	74	48	141	46	-3.1	-2.6	-2	-3.1	0	0	0	0	0	0	0
2	74	48	145	44	-3	-3.1	-2.2	-3.1	0	1	0	0	0	0	0
2	74	46	147	43.5	-2.9	-2.2	-1.3	-2.9	0	0	0	0	0	0	0
2	74	52	154	45	-1.7	-2.9	-1.8	-2.9	0	0	0	1	0	0	0
2	74	54	150	43	-2.7	-2.8	-2.3	-2.8	0	1	0	0	0	0	0
2	74	50	145	44	-2.7	-2.8	-2.6	-2.8	0	2	0	0	0	0	0
2	74	52	149	45	-1.7	-2.6	-2.3	-2.6	0	2	0	1	1	0	0
2	74	50	143	43	-2.6	-2.6	-2.2	-2.6	0	2	0	0	0	0	0
2	75	45	148	44	-4.6	-2.2	-2	-4.6	0	2	0	0	0	0	0
2	75	53	145	47	-4.2	-3.2	-2.3	-4.2	0	0	0	0	0	0	0
2	75	50	150	47	-3.2	-4.2	-3	-4.2	0	0	0	0	0	0	0
2	75	53	147	46.7	-3.9	-3.1	-2.1	-3.9	0	0	2	0	0	2	2
2	75	42	150	46.7	-3.7	-3	-2.6	-3.7	0	0	0	0	0	0	0
2	75	48	148	46.4	-3	-3.5	-2.3	-3.5	0	0	0	0	0	0	0
2	75	53	150	45	-3.5	-2.5	-1.5	-3.5	0	0	0	0	0	0	0
2	75	42	152	45	-3.5	-2.5	-2.4	-3.5	0	2	0	0	0	0	0
2	75	43	143	47	-2.2	-3.4	-2.5	-3.4	0	0	0	0	0	0	0
2	75	50	140	47	-2.2	-3	-2.3	-3	0	0	0	1	1	0	0
2	75	50	145	46	-2.7	-1.9	-2	-2.7	0	0	0	1	0	0	0
2	75	38	142	45	-2.6	-2	-0.5	-2.6	0	0	0	0	0	0	0
2	75	42	146	45	-2.1	-2.5	-2.4	-2.5	0	2	0	0	0	0	0
2	76	53	158	48	-4	-3.6	-2.3	-4	0	0	0	1	1	0	0
2	76	52	146	44	-3.7	-3.7	-3.6	-3.7	0	0	0	0	0	0	0
2	76	48	155	48.1	-2.9	-3.6	-2.7	-3.6	0	0	0	0	0	0	0
2	76	40	156	46	-3.2	-2.4	-2.1	-3.2	0	0	0	0	0	0	0
2	76	48	151	47	-3.1	-3.2	-2	-3.2	0	0	0	0	0	0	0
2	76	47	151	47	-3.1	-3	-1.6	-3.1	0	2	0	0	2	2	0
2	76	48	142	45.8	-2.7	-3	-1.9	-3	0	0	0	0	0	0	0
2	76	42	150	44	-2.9	-1.5	-1.6	-2.9	0	0	0	0	0	0	0
2	76	48	153	47	-1.8	-2.9	-2.2	-2.9	0	0	0	0	0	0	0
2	76	54	158	47.2	-1.7	-2.9	-1.6	-2.9	0	0	0	0	0	0	0
2	76	55	146	47	-2.8	-1.9	-1	-2.8	0	0	0	1	1	0	0
2	76	51	152	44	-2.1	-2.8	-1.3	-2.8	0	0	0	0	0	0	0
2	76	47	153	45	-1.7	-2.6	-1.7	-2.6	0	0	0	0	1	0	0
2	76	48	145.5	43.9	-2.6	-2.5	-2.2	-2.6	0	0	0	0	0	0	0
2	77	54	156	48	-4.8	-4.3	-4	-4.8	0	0	0	0	0	0	0
2	77	50	154	47	-4.5	-2.7	-2.3	-4.5	0	0	2	0	0	1	0
2	77	45	145	47	-4.5	-3	-2.6	-4.5	0	0	0	0	0	0	0
2	77	50	145	45	-4.3	-2.1	-2.1	-4.3	0	0	0	0	0	0	0
2	77	50	153	46	-4.3	-3.3	-2.4	-4.3	0	0	0	0	0	0	0
2	77	50	147	45	-4.1	-3.3	-2.7	-4.1	0	0	0	0	0	0	0
2	77	50	151	46	-4	-3.3	-2.7	-4	0	2	0	0	0	0	0
2	77	50	148	47	-3.6	-2.3	-1.4	-3.6	0	0	0	0	0	0	0
2	77	51	155	48	-3.1	-3.6	-2.6	-3.6	0	0	0	0	0	0	0
2	77	58	155	47	-3.5	-3	-2.3	-3.5	0	2	0	1	0	0	0
2	77	49	154	47	-3.4	-2.7	-1.2	-3.4	0	0	0	0	0	0	0
2	77	47	148	48	-3.3	-3.4	-2.5	-3.4	0	1	0	0	0	1	0
2	77	45	143	49	-3	-3.4	-2.7	-3.4	0	0	0	0	0	0	0
2	77	52	148	49	-3.4	-3.2	-2.9	-3.4	0	0	0	0	0	0	0
2	77	50	142	45	-3.3	-2.8	-1.5	-3.3	0	0	0	0	0	0	0
2	77	52	141.5	45	-3.1	-3.3	-2.5	-3.3	0	0	0	0	0	0	0
2	77	44	147	45	-3.2	-1.9	-1.8	-3.2	0	0	0	0	0	0	0
2	77	50	143	45	-3.1	-2.2	-1.4	-3.1	0	0	0	0	0	0	0
2	77	40	146	49	-3	-1.5	-1.7	-3	0	0	0	0	0	0	0
2	77	48	145.5	46.8	-3	-2.6	-1.5	-3	0	0	0	0	0	0	0
2	77	50	154	48.8	-2.8	-2	-0.9	-2.8	0	0	0	0	0	0	0
2	77	50	147	45	-2.8	-2.7	-2.1	-2.8	0	0	0	0	0	0	0
2	77	51	162	48	-2.4	-2.6	-1.4	-2.6	0	0	0	0	0	0	0
2	78	50	148	50.5	-4	-4.5	-3.4	-4.5	0	0	0	0	0	0	0
2	78	40	145	49	-4.4	-2.3	-0.9	-4.4	0	0	0	0	0	0	0
2	78	48	152	50	-3.6	-4.4	-3.1	-4.4	0	2	0	0	0	0	0
2	78	50	148	46	-3.9	-2.7	-2.1	-3.9	0	0	0	2	0	0	0
2	78	50	152	50	-3.7	-2.6	-1.8	-3.7	0	2	0	0	0	0	0
2	78	50	143	50	-3.6	-2.4	-1.6	-3.6	0	0	0	0	0	0	0
2	78	56	146	50	-3.5	-2.3	-1	-3.5	0	0	0	0	0	0	0
2	78	45	158	50	-3.4	-2.7	-1.9	-3.4	0	0	0	0	0	0	0
2	78	48	146.7	48.2	-3	-3.3	-2.3	-3.3	0	2	0	0	0	0	0
2	78	50	146	50	-3	-2.1	-1.6	-3	0	0	0	0	0	0	0
2	78	50	143.2	46.5	-1.6	-2.9	-1.2	-2.9	0	0	0	0	0	0	0
2	78	48	154	48.5	-2.1	-2.8	-1.6	-2.8	0	0	0	0	0	0	0
2	78	52	153	50	-2.7	-1.9	-2.3	-2.7	0	2	0	0	0	0	0
2	78	58	148	50	1.9	-2.7	1.7	-2.7	0	0	0	0	0	0	0
2	78	42	160	46	-0.5	-2.7	-1.8	-2.7	0	0	0	0	0	0	0
2	78	53	147	49	-1.2	-2.5	-1.7	-2.5	0	0	0	0	0	0	0
2	78	50	142	46	-1.6	-2.5	-1.5	-2.5	0	2	0	0	1	0	0
2	79	50	150	50	-5.2	-4.1	-3.4	-5.2	0	0	0	0	0	0	0
2	79	50	146	49	-4.6	-3	-1.8	-4.6	0	0	0	0	0	0	0
2	79	50	144.1	47	-4.3	-3	-2.8	-4.3	0	1	0	0	0	0	0
2	79	40	145	49	-3.9	-2.3	-0.4	-3.9	0	0	0	0	0	0	0
2	79	36	149	51	-3.9	-3.6	-3.3	-3.9	0	2	0	0	0	0	0
2	79	56	144.5	48	-3.8	-3.2	-2.6	-3.8	0	0	0	0	0	0	0
2	79	50	158	47	-2.9	-3.8	-3.2	-3.8	0	0	0	2	0	1	0
2	79	50	148	50	-3.6	-2.5	-2.3	-3.6	0	0	0	0	0	0	0
2	79	51	150	48	-1.4	-3.4	-1.5	-3.4	0	2	0	0	0	0	0
2	79	48	148	50.8	-3.4	-2.9	-1.4	-3.4	0	0	0	0	0	0	0
2	79	38	141	50	-2.3	-3.3	-2.5	-3.3	0	2	0	0	0	0	0
2	79	48	143	48	-2.7	-3.1	-1.8	-3.1	0	2	0	0	0	0	0
2	79	50	164	51	-2.7	-3	-2.7	-3	0	0	0	0	0	0	0
2	79	48	141.5	48.8	-0.4	-2.9	-1.8	-2.9	0	0	0	0	0	0	0
2	79	52	154	48	-1.7	-2.9	-2.1	-2.9	0	0	0	0	0	0	0
2	79	50	155	50	-0.8	-2.8	-2.2	-2.8	0	2	0	0	0	0	0
2	79	50	156.3	51	-2.2	-2.7	-1.6	-2.7	0	0	0	0	0	1	0
2	79	50	148	51	-1.5	-2.5	-1.9	-2.5	0	0	0	2	2	0	0
2	80	38	149	52	-4.9	-3.5	-2.3	-4.9	0	0	0	0	0	0	0
2	80	45	147	52	-3.3	-4.3	-2.3	-4.3	0	0	0	0	0	0	0
2	80	50	150	52	-4.2	-3	-1.2	-4.2	0	0	0	0	0	0	0
2	80	48	142	49	-3.7	-3.2	-1.9	-3.7	0	0	0	0	0	0	0
2	80	50	145	51	-3.7	-3.7	-3	-3.7	0	0	0	0	0	1	0
2	80	48	144	52	-3.4	-3.7	-3	-3.7	0	0	0	0	0	0	0
2	80	50	152	52	-3.5	-1.8	-1.2	-3.5	0	1	0	0	0	0	0
2	80	51	145	48	-3.3	-1.7	-1	-3.3	0	0	0	0	0	0	0
2	80	36	144.5	48	-3.3	-2.7	-2.4	-3.3	0	0	0	0	0	0	0
2	80	40	146	50	-3.2	-3.3	-2.9	-3.3	0	0	0	0	0	1	0
2	80	50	146	49.5	-3.1	-3.2	-2.3	-3.2	0	0	0	0	0	0	0
2	80	47	159	50	-3	-3.2	-2.4	-3.2	0	0	0	0	0	0	0
2	80	51	154	50	-1.7	-3.1	-1.7	-3.1	0	1	0	0	0	0	0
2	80	54	152	49	-3.1	-3	-2.4	-3.1	0	0	0	1	0	1	0
2	80	50	150	48	-3.1	-3	-2.1	-3.1	0	0	0	0	0	0	0
2	80	52	155	49	-2.5	-3.1	-1.9	-3.1	0	0	0	0	0	0	0
2	80	50	149	51	-3	-1.8	-1.5	-3	0	0	0	0	0	0	0
2	80	52	148	48	-3	-3	-2.1	-3	0	0	0	0	0	0	0
2	80	50	144.5	52.3	-0.8	-2.9	-2.6	-2.9	0	2	0	0	0	0	0
2	80	51	141	51	-2.8	-1.1	-0.5	-2.8	0	0	0	0	0	1	0
2	80	46	167.5	51	-1.7	-2.7	-1.5	-2.7	0	0	0	0	1	0	0
2	80	44	139.2	51.1	-2.5	-1.8	-0.7	-2.5	0	0	0	0	0	0	0
2	80	46	141	49.8	-1.7	-2.5	-0.8	-2.5	0	0	0	0	0	0	0
2	81	48	150	49	-4.2	-3.8	-2.7	-4.2	0	0	0	0	0	0	0
2	81	50	140	53	-3.9	-2.7	-1.4	-3.9	0	0	0	0	0	0	0
2	81	55	141	51	-3.4	-3.9	-3.3	-3.9	0	0	0	1	2	0	0
2	81	50	140	50	-3.1	-3.3	-1.7	-3.3	0	2	0	0	0	0	0
2	81	45	151	51	-3.3	-3	-2	-3.3	0	0	0	0	0	0	0
2	81	48	143.5	49.5	-3	-3.3	-2.7	-3.3	0	0	0	0	0	0	0
2	81	49	146.7	49	-3.2	-2.7	-2.5	-3.2	0	0	0	0	0	0	0
2	81	51	150	52	-3.1	-2.4	-0.4	-3.1	0	2	0	0	1	0	0
2	81	40	153	50	-3	-1.7	-0.8	-3	0	0	0	0	0	0	0
2	81	51	151	50	-2	-2.9	-2.6	-2.9	0	0	0	0	0	0	0
2	81	50	146.5	53	-2.8	-2.6	-2.6	-2.8	0	0	0	0	0	0	0
2	81	52	156	50	-2.5	-2.5	-1.3	-2.5	0	0	0	0	0	0	0
2	82	53	153	50.2	-4.7	-3.7	-3.5	-4.7	0	0	0	0	0	0	0
2	82	48	156	54	-2.3	-3.8	-2.7	-3.8	0	2	0	0	0	0	0
2	82	37	154	53	-3.6	-2.8	-1.6	-3.6	0	0	0	0	0	0	0
2	82	50	154	51	-3.5	-2.5	-2	-3.5	0	0	0	0	0	0	0
2	82	51	149	50	-3.4	-2.7	-2.8	-3.4	0	2	0	0	0	0	0
2	82	50	153	54	-2.4	-3.3	-2.6	-3.3	0	0	0	0	0	0	0
2	82	52	165	52	-3.2	-2.9	-2.8	-3.2	0	0	0	0	0	0	0
2	82	54	150	50	-3.1	-2.3	-2	-3.1	0	0	0	0	0	0	0
2	82	52	147	52	-3.1	-3	-1.7	-3.1	0	0	0	0	0	1	0
2	82	50	143	54	-0.4	-3	-1.6	-3	0	2	0	0	0	0	0
2	82	53	150	52	-2.9	-2.1	-1.7	-2.9	0	0	0	1	1	0	0
2	82	53	143	50	-1.6	-2.9	-2	-2.9	0	2	0	0	0	0	0
2	82	50	148	50	-2.6	-2.9	-2	-2.9	0	2	0	0	1	0	0
2	82	53	153	53	-1.5	-2.9	-2.6	-2.9	0	2	0	0	0	0	0
2	82	52	150	51	-2.6	-2.7	-2.4	-2.7	0	0	0	0	0	0	0
2	82	50	144	50	-2.6	-2	-1.9	-2.6	0	0	0	0	0	0	0
2	82	55	147	50	-2.6	-2	-1.3	-2.6	0	0	0	0	0	0	0
2	83	53	150	55	-3.5	-0.9	-1.2	-3.5	0	0	0	0	0	0	0
2	83	50	158	52	-3.2	-3.4	-2.3	-3.4	0	0	0	0	0	0	0
2	83	44	150	54	-2	-2.9	-2.2	-2.9	0	0	0	0	0	0	0
2	83	55	138	51	-2.9	-2.5	-1.2	-2.9	0	0	0	0	0	1	0
2	83	50	146.5	52	-2.9	-2.8	-1.9	-2.9	0	0	0	0	0	0	0
2	83	53	158	54	-1.1	-2.9	-2.8	-2.9	0	2	0	0	0	0	0
2	83	48	148	51	-2	-2.6	-2.6	-2.6	0	0	0	0	0	0	0
2	83	48	150	50.9	-2.5	-2.2	-1.9	-2.5	0	0	0	0	0	0	0
2	83	50	146	55	-1.6	-2.5	-1	-2.5	0	0	0	2	2	0	0
2	83	55	157	53	-2.2	-2.5	-1.9	-2.5	0	0	0	0	0	0	0
2	84	50	148	56	-2.8	-3.8	-2.9	-3.8	0	2	0	0	0	0	0
2	84	48	148.5	53	-3.7	-3.4	-2.5	-3.7	0	0	0	0	0	0	0
2	84	43	158	54	-3.5	-1.5	-0.8	-3.5	0	1	0	0	0	1	0
2	84	45	156	53	-3.3	-2.2	-1.5	-3.3	0	1	0	0	0	0	0
2	84	50	148.5	52	-3.1	-2.8	-2.3	-3.1	0	2	0	0	0	0	0
2	84	50	151	55	-2.6	-2.2	-1.8	-2.6	0	0	0	0	0	0	0
2	85	45	150	56	-2.6	-4	-3	-4	0	0	0	2	0	0	0
2	85	52	153	57	-3.3	-1.5	-0.9	-3.3	0	0	0	0	0	0	0
2	85	50	163	56	-3.3	-2	-1.4	-3.3	0	0	0	0	0	0	0
2	85	50	146	56	-2.1	-3.2	-2.4	-3.2	0	2	0	1	1	0	0
2	85	45	162	53	-2.6	-2	-1	-2.6	0	2	0	2	0	0	0
2	86	50	143.6	53.7	-2.9	-4	-1.8	-4	0	0	0	0	0	0	0
2	86	48	150	54	-3.8	-3.1	-1.6	-3.8	0	0	0	0	0	0	0
2	86	46	155	54.5	-3.6	-2.5	-2.1	-3.6	0	2	0	0	0	0	0
2	86	48	150	58	-3.5	-2.2	-1.2	-3.5	0	0	0	0	0	0	0
2	86	49	146	54	-1.1	-3	-2.3	-3	0	0	0	0	0	0	0
2	86	46	150	55	-2.7	-2.7	-2	-2.7	0	0	0	0	0	0	0
2	87	50	152	56	-4	-3.3	-2.1	-4	0	0	0	0	0	0	0
2	87	48	146.5	57.4	-3.7	-3.2	-2.2	-3.7	0	0	0	0	0	0	0
2	87	48	158	56.2	-3.2	-3.5	-2.7	-3.5	0	0	0	0	0	0	0
2	87	59	145	55	-3	0.3	-0.4	-3	0	2	0	0	0	0	0
2	87	50	156	59	-1.5	-2.7	-2.1	-2.7	0	0	0	0	0	0	0
2	88	50	154	59	-2	-3.4	-2	-3.4	0	0	0	0	0	0	0
2	88	50	147.5	55.8	-3.2	-2.3	-2.2	-3.2	0	0	0	0	0	0	0
2	88	52	150	60	-2	-2.6	-2.4	-2.6	0	0	0	0	0	0	0
2	89	40	150	57	-3.4	-4.7	-3.7	-4.7	0	2	0	0	0	0	0
2	89	50	157	59	-3.9	-3.2	-2.9	-3.9	0	2	0	0	0	0	0
2	93	50	156	64	-1	-3.2	-2.1	-3.2	0	0	0	0	0	0	0
2	70	50	150	40	-3.7	-2.9	-2.8	-3.7	1	2	0	0	0	0	0
2	72	45	151	43	-4.9	-3.6	-4.1	-4.9	1	0	0	0	0	0	0
2	72	53	138	44	-1.2	-3.3	-3.1	-3.3	1	2	0	0	0	0	0
2	72	60	145	40.35	-3	-2.9	-2	-3	1	2	0	0	0	0	0
2	73	50	152.5	42	-3.9	-3.1	-2.5	-3.9	1	0	0	1	1	0	0
2	73	38	151.6	44	-3.8	-2.9	-2.7	-3.8	1	0	0	0	0	1	0
2	73	54	156	45	-2.8	-2.6	-2.9	-2.9	1	0	0	0	0	0	0
2	74	51	143	43	-3.6	-4	-2.6	-4	1	2	0	1	0	0	0
2	74	50	152	45	-2.5	-2.8	-1.5	-2.8	1	2	0	0	0	0	0
2	74	56	153	43	-2.3	-2.5	-2	-2.5	1	0	0	0	0	1	0
2	75	49	153	46	-4.6	-3.1	-2.4	-4.6	1	2	0	0	0	0	0
2	75	55	155	43.5	-3.2	-1.5	-2.2	-3.2	1	1	0	0	0	1	0
2	75	42	147	46	-2.1	-3.1	-2.1	-3.1	1	2	0	0	0	0	0
2	75	50	148	42.9	-2.6	-2.5	-1.6	-2.6	1	2	0	0	0	0	0
2	76	44	152	46	-4.1	-3.8	-3.2	-4.1	1	0	0	0	0	0	0
2	76	50	145	47	-3.7	-1.9	-2.1	-3.7	1	0	0	0	0	1	0
2	76	58	150.5	48	-2.5	-3.2	-1.9	-3.2	1	0	0	0	0	0	0
2	76	55	146	45.7	-2.7	-2.7	-1.9	-2.7	1	2	0	0	0	0	0
2	77	40	144	48	-4.1	-3.3	-2.7	-4.1	1	2	0	0	1	0	0
2	77	52	157	48	-2.6	-4.1	-3.2	-4.1	1	0	0	0	0	1	0
2	77	45	138	49.5	-3.8	-3.1	-1.8	-3.8	1	0	0	0	0	0	0
2	77	42	143	48.8	-2.8	-3.6	-2.8	-3.6	1	0	0	0	0	0	0
2	77	38	140	48	-2.6	-2.9	-2.5	-2.9	1	2	0	0	1	0	0
2	77	51	145	47	-1.7	-2.6	-1.9	-2.6	1	0	0	0	0	0	0
2	78	48	139	47	-3.6	-4	-2.1	-4	1	0	0	0	0	0	0
2	78	55	150	46.5	-3.8	-3.4	-2.6	-3.8	1	2	0	0	0	0	0
2	78	48	141	47.9	-3.6	-1.8	-1.8	-3.6	1	0	0	0	0	0	0
2	78	56	149	47	-3.6	3	-2.2	-3.6	1	0	0	0	0	0	0
2	78	35	145	47.7	-3.6	-2.5	-1.9	-3.6	1	2	0	0	0	0	0
2	78	42	153	50	-1.6	-3.4	-2.3	-3.4	1	2	0	0	0	0	0
2	78	52	153	46	-2.6	-2.9	-1.5	-2.9	1	1	0	0	0	0	0
2	79	50	150	47	-3.9	-3.2	-2.6	-3.9	1	1	0	0	0	0	0
2	79	50	142	51	-2.9	-3.3	-3.7	-3.7	1	0	0	2	0	0	0
2	79	40	146	51	-2.7	-3.2	-2.3	-3.2	1	2	0	0	0	0	0
2	79	50	146	51	-2.3	-3	-2.2	-3	1	1	0	0	0	0	0
2	79	52	153	50	-2.2	-2.7	-2.9	-2.9	1	2	0	0	0	0	0
2	80	50	147	50	-4.8	-2.9	-3	-4.8	1	0	0	0	0	0	0
2	80	47	144	49	-4.2	-1.6	-1.9	-4.2	1	0	0	0	0	0	0
2	80	51	156	48	-3.6	-3.5	-3.3	-3.6	1	1	0	0	0	0	0
2	80	50	148	50	-3.5	-3.2	-2.5	-3.5	1	0	0	0	0	0	0
2	80	42	153	52	-3.3	-2.7	-2.2	-3.3	1	0	0	0	0	1	0
2	80	40	145	50.3	-2.2	-2.7	-1.9	-2.7	1	2	0	0	0	0	0
2	80	55	156	49	-2.3	-2.6	-1.2	-2.6	1	0	0	1	1	0	0
2	81	47	150	53.2	-4.5	-3.1	-2.8	-4.5	1	0	0	0	0	0	0
2	81	48	151	50	-2.3	-3.8	-2.2	-3.8	1	2	0	0	0	0	0
2	81	48	140	49	-2.8	-3.7	-2.4	-3.7	1	1	0	2	0	0	1
2	81	53	145.5	49	-2.2	-3.1	-2.4	-3.1	1	1	0	0	2	0	0
2	81	51	153	50	-2.9	-3	-1.9	-3	1	2	0	2	0	0	0
2	81	50	145	50.7	-2.9	-2.5	-2.4	-2.9	1	2	0	0	0	0	0
2	81	53	146	50	-2.8	-2.6	-2	-2.8	1	2	0	1	0	0	0
2	81	50	152.3	49.1	-2.7	-2	-1.4	-2.7	1	2	0	1	0	0	0
2	81	47	153	49	-1.7	-2.5	-0.9	-2.5	1	1	0	0	1	0	0
2	82	50	145	53	-4.4	-4	-3.2	-4.4	1	0	0	0	0	0	0
2	82	53	141	51	-3.7	-3.3	-3.1	-3.7	1	0	0	0	0	0	0
2	82	52	149	52	-2.7	-3.7	-3.3	-3.7	1	0	0	0	0	0	0
2	82	46	154	54	-3.6	-2.8	-1.8	-3.6	1	0	0	0	0	0	0
2	82	34	145	53	-2.6	-2.9	-2.1	-2.9	1	2	0	2	2	2	1
2	82	46	146	50	-2.4	-2.6	-2	-2.6	1	2	0	0	2	0	0
2	83	49	148	51	-4.1	-4.3	-4.2	-4.3	1	2	0	0	0	1	0
2	83	50	145	52	-1.9	-2.7	-2.5	-2.7	1	1	0	0	0	0	0
2	84	50	140	52	-3.1	-4.4	-2.5	-4.4	1	0	0	0	0	0	0
2	84	43	155	53	-4.3	-3.7	-3	-4.3	1	0	0	0	0	0	0
2	84	50	150	55	0.6	-3.2	-2.1	-3.2	1	2	0	0	0	0	0
2	85	60	156	56	-3.6	-3.2	-2.8	-3.6	1	0	0	0	0	0	0
2	85	53	160	57	-2.1	-3.2	-2.6	-3.2	1	0	0	2	2	0	0
2	85	50	161	55	-1.5	-2.5	-2.1	-2.5	1	2	0	0	0	0	0
2	86	52	155	58	-1.7	-4	-1.8	-4	1	0	0	0	0	0	0
2	86	50	160	55	-0.7	-3.2	-3.6	-3.6	1	0	0	0	0	0	0
2	86	55	150	58	-3.2	-2.5	-1.5	-3.2	1	0	0	2	2	0	0
2	86	55	159	55	-2.7	-2.8	-2.5	-2.8	1	0	0	0	0	0	0
2	87	50	140	56	-3.3	-4	-4.1	-4.1	1	2	0	0	0	0	0
2	87	60	150	56	-3.1	-4	-3.1	-4	1	0	0	2	0	0	0
2	87	40	141	57	-2.6	-3.7	-3.6	-3.7	1	0	0	0	0	0	0
2	87	55	148	58	-3.5	-2.6	-1.5	-3.5	1	2	0	0	0	0	0
2	87	50	152	58	-3	-2.8	-1.9	-3	1	0	0	0	0	0	0
2	88	53	154	56	-1.8	-3	-2.2	-3	1	2	0	0	0	0	0
2	90	50	158	60	-1.9	-3.5	-2.4	-3.5	1	2	0	0	0	0	0
2	71	47	145	42	-2.3	-2	-1.4	-2.3	2	2	2	2	2	2	2
2	74	51	147	45	-1.7	-1.8	-0.9	-1.8	2	2	2	2	2	2	2
2	75	45	140.2	44.9	-1.3	-1.9	-0.7	-1.9	2	2	2	2	2	2	2
2	75	48	156.9	46.3	-1.7	-1.7	-1.3	-1.7	2	2	2	2	2	2	2
2	75	51	149	47	-0.8	-0.7	0.3	-0.8	2	2	2	2	2	2	2
2	76	51	157	48	-2.2	-1.9	-0.9	-2.2	2	2	2	2	2	2	2
2	77	45	141	46	-2.4	-2	-0.6	-2.4	2	0	0	0	0	0	2
2	77	50	150	48	-2.2	-2.2	-0.6	-2.2	2	2	2	2	2	2	2
2	77	60	145	49	-0.3	-1.4	-1.5	-1.5	2	2	2	2	2	2	2
2	78	50	152	47	-2.4	-1.7	-0.7	-2.4	2	2	2	2	2	2	2
2	78	49	153	50	-1.9	-2.3	-1.8	-2.3	2	2	2	2	2	2	2
2	78	46	154	48	-2.3	-1.8	-1.5	-2.3	2	2	2	2	2	2	2
2	78	54	160	46	-1.1	-0.7	0	-1.1	2	2	2	2	2	2	2
2	79	50	145	51	-1.5	-2.4	-1.5	-2.4	2	2	2	2	2	2	2
2	79	50	156	51	-0.4	-1.9	-1.3	-1.9	2	2	2	2	2	2	2
2	79	58	147	48	-1.9	-1.6	-0.8	-1.9	2	2	2	2	2	2	2
2	79	43	155	50.4	-1.5	-1.7	-1.4	-1.7	2	2	2	2	2	2	2
2	79	48	152.4	46.8	-1.3	-1.7	-0.8	-1.7	2	2	2	2	2	2	2
2	80	55	152	52.5	-1.5	-2.4	-1.6	-2.4	2	2	2	2	2	2	2
2	80	50	151.5	47.7	-1.2	-2.4	-1.4	-2.4	2	2	2	2	2	2	2
2	82	50	157	54	-1	-2.4	-2.4	-2.4	2	2	2	2	2	2	2
2	82	52	148	52	-2.2	-2	-1.6	-2.2	2	2	2	2	2	2	2
2	82	50	159.3	50.1	-1.9	-2.1	-1.4	-2.1	2	0	0	2	2	0	2
2	82	50	150	53	-1.2	-1.9	-1.1	-1.9	2	2	2	2	2	2	2
2	82	48	157	54.5	-1.5	-1.3	-0.7	-1.5	2	2	2	2	2	2	2
2	83	43	143	51	-1.2	-2.1	-1.7	-2.1	2	2	2	2	2	2	2
2	83	53	148	54	-0.8	-0.4	-0.2	-0.8	2	0	0	0	0	0	2
2	85	55	146	56.7	-0.6	-1.4	-0.7	-1.4	2	2	2	2	2	2	2
2	65	55	139.5	37.5	-1.5	-1.5	-1.4	-1.5	0	0	0	0	0	0	0
2	68	49	148	40	-1.5	-1.1	-1.1	-1.5	0	0	0	0	0	0	0
2	69	50	138	41	-1.8	-2.2	-1.9	-2.2	0	2	0	0	0	0	0
2	70	50	145	42	-2.2	-1.7	-1	-2.2	0	0	0	1	1	0	0
2	70	56	149	40	-2	-1.9	-1.8	-2	0	0	0	0	0	0	0
2	70	60	144	38.5	-2	-1.8	-1.5	-2	0	0	0	0	0	0	0
2	71	50	159	40	-2.4	-2.4	-1.7	-2.4	0	0	0	0	0	0	0
2	72	50	150	42	-0.6	-2.4	-1.2	-2.4	0	0	0	0	0	1	0
2	73	50	156	45	-2.2	-1.8	-1.2	-2.2	0	0	0	0	0	0	0
2	73	42	141	45	-1.6	-1.8	-0.9	-1.8	0	2	0	0	0	0	0
2	74	56	153	46	-2.4	-1.9	-1.2	-2.4	0	0	0	0	0	1	0
2	75	50	151	45.5	-2.2	-2.4	-2	-2.4	0	0	0	0	0	0	0
2	75	51	143	43.6	-1.7	-2.2	-1.3	-2.2	0	0	0	0	0	0	0
2	75	46	148	46	-0.7	-1.5	-0.7	-1.5	0	0	0	0	0	0	0
2	76	47	165	45	-2.3	-2.3	-1.7	-2.3	0	0	0	0	0	1	0
2	76	50	145	45	-2.2	-2.2	-0.8	-2.2	0	0	0	0	0	0	0
2	76	52	142	48	-1.7	-2.1	-1.7	-2.1	0	0	0	0	0	0	0
2	76	50	144	45	-2	-2.1	-2.1	-2.1	0	0	0	0	0	0	0
2	76	52	148	47	0.6	-1.8	-0.4	-1.8	0	2	0	1	0	0	0
2	77	42	152	46	-2.2	-2.4	-1.7	-2.4	0	2	0	0	0	1	0
2	77	45	141	46	-2.3	-1.6	-1	-2.3	0	2	0	0	0	0	0
2	77	50	150	46	-1.5	-2.2	-1	-2.2	0	0	0	0	0	0	0
2	77	43	144.3	45.4	-1.3	-1.3	-0.7	-1.3	0	0	0	0	0	0	0
2	77	55	146	45.7	-0.4	-0.8	-0.4	-0.8	0	0	0	0	0	0	0
2	78	55	146.5	50	-2.4	-1.4	-1.2	-2.4	0	0	0	1	0	1	0
2	78	50	153	49	-2.4	-2.4	-1.6	-2.4	0	1	0	0	1	0	0
2	78	50	146	49	-1.9	-2.3	-1.3	-2.3	0	0	0	0	0	0	0
2	78	55	150	49	-1.5	-2.3	-1.4	-2.3	0	0	0	0	0	0	0
2	78	51	152	48.5	-2.2	-2	-1.3	-2.2	0	0	0	0	0	0	0
2	78	50	146	46	-2.2	-2.2	-1.6	-2.2	0	0	0	0	0	0	0
2	78	50	150	50	-2.1	-1.3	-0.3	-2.1	0	0	0	0	0	0	0
2	78	52	149	47	-1	-1.9	-1.1	-1.9	0	0	0	0	0	0	0
2	78	45	149	50	-1.8	-1.4	0	-1.8	0	0	0	0	0	0	0
2	78	55	153	50	-0.7	-0.6	0.1	-0.7	0	0	0	0	0	0	0
2	79	48	145	51.2	-2.4	-2.3	-1	-2.4	0	0	0	0	0	0	0
2	79	48	155	46.7	-2.4	-2.4	-1.2	-2.4	0	0	0	0	0	0	0
2	79	52	143	47	-0.8	-2.2	-1.8	-2.2	0	0	0	0	0	0	0
2	79	50	158	50	-2.1	-2	-1.2	-2.1	0	0	0	0	0	0	0
2	79	50	144	50.2	-1.8	-0.8	-1	-1.8	0	0	0	0	0	0	0
2	79	50	147.3	51	-0.1	-1.2	0.3	-1.2	0	0	0	0	0	0	0
2	79	50	153	50	1.7	-0.5	-0.1	-0.5	0	2	0	0	1	0	0
2	79	60	153	50	0.7	-0.1	0.6	-0.1	0	0	0	0	0	0	0
2	80	55	148	49	-0.8	-2.4	-2.2	-2.4	0	0	0	0	0	0	0
2	80	50	161	52	-2.2	-1.7	-1.2	-2.2	0	0	0	2	0	0	0
2	80	49	147	52	-2.1	-1.5	-1	-2.1	0	2	0	0	1	0	0
2	80	50	152	51	-2.1	-1.5	-0.6	-2.1	0	0	0	0	0	0	0
2	80	50	144	50	-1.8	-1.3	-0.6	-1.8	0	0	0	0	0	0	0
2	80	35	154	51	-1.2	-1	-0.6	-1.2	0	0	0	0	0	0	0
2	81	45	145	52	-1.8	-2.3	-1.8	-2.3	0	2	0	0	0	0	0
2	81	35	149	50	-2.1	-1.9	-1.7	-2.1	0	2	0	0	0	1	0
2	81	51	153	51	3.2	-0.6	0.5	-0.6	0	2	0	0	0	1	0
2	82	50	155	50	-0.8	-1.8	-0.9	-1.8	0	0	0	1	1	0	0
2	82	52	152	50	-1.2	-1.1	-0.8	-1.2	0	0	0	0	0	1	0
2	83	48	145	54.6	-1.9	-2.2	-1.3	-2.2	0	0	0	0	0	0	0
2	83	55	151	55	-1.7	-2.2	-1.6	-2.2	0	0	0	2	1	0	0
2	83	54	150	53.5	-1.9	-2	-1.5	-2	0	0	0	0	0	0	0
2	83	50	148	55	-1.1	-1.9	-1.2	-1.9	0	0	0	1	1	0	0
2	83	50	140	53	-1.7	-1.9	-0.8	-1.9	0	0	0	0	0	0	0
2	84	50	149	55	-1.9	-2.3	-2.2	-2.3	0	2	0	0	0	0	0
2	84	52	157	55	-2.2	-2.2	-1.2	-2.2	0	0	0	0	1	2	0
2	84	60	146	55	-2	-1.8	-1.4	-2	0	0	0	0	0	0	0
2	84	54	155	52	-1.6	-1.7	-1	-1.7	0	0	0	0	0	0	0
2	85	50	150	55	-2.3	-1.9	-1.8	-2.3	0	0	0	0	0	0	0
2	85	42	146	55	-0.8	-1.3	-0.8	-1.3	0	2	0	0	0	0	0
2	85	54	146	55	-1	-1.3	-0.5	-1.3	0	0	0	0	0	0	0
2	86	60	145	56	-2.3	-1.4	-0.4	-2.3	0	0	0	0	0	0	0
2	86	50	153	56	-2.1	-2.3	-1.8	-2.3	0	0	0	0	2	0	0
2	86	51	154	56	-1.6	-1.1	-1.1	-1.6	0	1	0	0	0	0	0
2	87	60	153	58	-2.4	-1.4	-0.9	-2.4	0	0	0	0	0	0	0
2	87	50	150	57	-2.2	-2.3	-1.9	-2.3	0	0	0	0	0	0	0
2	87	52	154	58	-1.9	-1.9	-0.9	-1.9	0	0	0	0	0	0	0
2	87	53	153.4	54.6	1.5	-0.4	0.8	-0.4	0	2	0	0	0	0	0
2	88	40	154	57	1.6	-1	-0.3	-1	0	0	0	0	0	0	0
2	75	48	144.5	46	-2.2	-2.1	-1.1	-2.2	1	0	0	0	0	0	0
2	75	49	144	45	-2.1	-1.6	-0.7	-2.1	1	0	0	0	0	0	0
2	75	52	154	46	-1.5	-1.9	-1.4	-1.9	1	2	0	0	0	0	0
2	76	50	150	45	-2.1	-1.6	-1.1	-2.1	1	2	0	2	0	0	0
2	77	44	150	47	-0.6	-2.1	-1.5	-2.1	1	0	0	0	0	0	0
2	78	50	141	47.5	-2.3	-2.4	-2.1	-2.4	1	0	0	0	0	0	0
2	78	45	157	47	-2.3	-1.2	-1	-2.3	1	0	0	0	0	0	0
2	79	50	147	48	-1.2	-2	-0.9	-2	1	0	0	0	1	0	0
2	83	52	152	54	-0.5	-0.2	-0.4	-0.5	1	0	0	2	0	0	0
2	57	43	142	32	-2.9	-3.1	-2.3	-3.1	2	2	2	2	2	2	2
2	65	49	157	42	-3.3	-2.7	-2.4	-3.3	2	2	2	2	2	2	2
2	66	54	147	42	-4.9	-3.2	-3.1	-4.9	2	2	2	2	2	2	2
2	66	50	150	43	-2.5	-2.6	-1.6	-2.6	2	2	2	2	2	2	2
2	67	45	152	43	-3.9	-3.3	-2	-3.9	2	2	2	2	2	2	2
2	67	50	142	40	-3.8	-3.8	-3	-3.8	2	2	2	2	2	2	2
2	67	51	152	42	-3.4	-3.2	-2.4	-3.4	2	2	2	2	2	2	2
2	67	58	158	40	-2.8	-1.8	-1.5	-2.8	2	0	0	0	0	0	0
2	67	52	153	40	-2.6	-0.3	0.4	-2.6	2	2	2	2	2	2	2
2	68	48	147	42	-4.3	-3.2	-3	-4.3	2	2	2	2	2	2	2
2	68	60	150	45	-3.8	-3.9	-3.1	-3.9	2	2	2	2	2	2	2
2	68	42	146	41	-3.7	-2.8	-2.5	-3.7	2	2	2	2	2	2	2
2	68	50	155	44	-2.7	-3.2	-1.6	-3.2	2	2	2	2	2	2	2
2	68	50	156	43	-2.6	-3.2	-1.8	-3.2	2	2	2	2	2	2	2
2	68	40	145	41	-2.6	-3.1	-2.2	-3.1	2	2	2	2	2	2	2
2	68	49	142	42	-2.8	-2.6	-1.7	-2.8	2	2	2	2	2	2	2
2	68	50	153	44	-2.6	-2.2	-1.8	-2.6	2	2	2	2	2	2	2
2	68	46	146	42	-2.4	-2.5	-1.2	-2.5	2	2	2	2	2	2	2
2	69	50	138	46	-4.6	-2.6	-1.8	-4.6	2	2	2	2	2	2	2
2	69	52	149	42	-4.6	-4.2	-3.4	-4.6	2	2	2	2	2	2	2
2	69	50	153	42	-3.7	-2.3	-1.6	-3.7	2	2	2	2	2	2	2
2	69	49	160	42	-3	-3	-1.9	-3	2	2	2	2	2	2	2
2	69	50	154	46	-2.8	-1.8	-1.1	-2.8	2	2	2	2	2	2	2
2	69	48	155	43	-2.7	-2.8	-2.6	-2.8	2	2	2	2	2	2	2
2	70	48	150	44	-4.4	-3.8	-3	-4.4	2	2	2	2	2	2	2
2	70	50	157	43	-4.4	-2.6	-2.8	-4.4	2	2	2	2	2	2	2
2	70	53	151	47	-3.9	-3.1	-1.7	-3.9	2	2	2	2	2	2	2
2	70	50	146	46	-2.5	-3.2	-2.7	-3.2	2	2	2	2	2	2	2
2	70	46	149	46	-2.9	-2.9	-1.9	-2.9	2	2	2	2	2	2	2
2	70	45	142	47	-2.8	-2.5	-1.9	-2.8	2	2	2	2	2	2	2
2	70	50	149	45	-2.7	-1.9	-1.4	-2.7	2	2	2	2	2	2	2
2	70	53	150	46	-2.2	-2.7	-1.4	-2.7	2	2	2	2	2	2	2
2	70	51	144	47	-1.5	-2.6	-1.9	-2.6	2	2	2	2	2	2	2
2	71	52	152	46	-4.2	-1.2	-1.3	-4.2	2	2	2	2	2	2	2
2	71	50	138	46	-4	-3.7	-3.2	-4	2	2	2	2	2	2	2
2	71	55	155	48	-3.9	-3.4	-2.7	-3.9	2	2	2	2	2	2	2
2	71	40	154.3	45.5	-3.8	-3	-2.2	-3.8	2	2	2	2	2	2	2
2	71	46	142	46	-3.7	-3.3	-2.5	-3.7	2	2	2	2	2	2	2
2	71	50	145	47	-3.3	-2.9	-1.7	-3.3	2	2	2	2	2	2	2
2	72	58	148.7	49.4	-4.6	-3.6	-2.7	-4.6	2	2	2	2	2	2	2
2	72	50	152	46	-3.4	-2.5	-1.9	-3.4	2	2	0	0	0	0	0
2	72	50	151	46	-3.2	-2.8	-1.6	-3.2	2	2	2	2	2	2	2
2	72	52	154	48	-3.1	-2.1	-1.4	-3.1	2	2	2	2	2	2	2
2	72	45	149	47	-3.1	-2.2	-0.6	-3.1	2	2	2	2	2	2	2
2	73	47	153	49	-4.8	-3	-2.1	-4.8	2	2	2	2	2	2	2
2	73	50	146	49	-4.3	-3.1	-2.4	-4.3	2	2	2	2	2	2	2
2	73	50	159	47.5	-4.1	-2.5	-2.6	-4.1	2	2	2	2	2	2	2
2	73	48	148	50	-3.6	-3	-1.3	-3.6	2	2	2	2	2	2	2
2	73	42	146	48	-3.4	-2.4	-2.1	-3.4	2	2	2	2	2	2	2
2	73	50	145	50	-3.1	-1.7	-2	-3.1	2	2	2	2	2	2	2
2	73	50	149	50	-3	-2.5	-2.6	-3	2	2	2	2	2	2	2
2	73	48	155	48	-2.9	-1.3	-0.4	-2.9	2	2	2	2	2	2	2
2	73	50	150	49	-2.8	-2	-1.2	-2.8	2	2	2	2	2	2	2
2	73	50	150	50.5	-2.5	-2.8	-1.5	-2.8	2	2	2	2	2	2	2
2	73	45	163	47	-2.6	-2.3	-1.3	-2.6	2	2	2	2	2	2	2
2	73	43	156.5	50.3	-2.3	-2.5	-2.5	-2.5	2	2	2	2	2	2	2
2	74	50	158	47	-3.9	-2.5	-2.5	-3.9	2	2	2	2	2	2	2
2	74	47	145.4	49.4	-3.2	-2.2	-0.6	-3.2	2	2	2	2	2	2	2
2	74	49	150	47	-3	-3.2	-2.5	-3.2	2	2	2	2	2	2	2
2	74	50	148	50	-2.3	-2.9	-1.7	-2.9	2	2	2	2	2	2	2
2	74	48	155	48.5	-2.6	-1.6	-0.8	-2.6	2	2	2	2	2	2	2
2	74	49	160	48	-2.6	-1.6	-1.4	-2.6	2	2	2	2	2	2	2
2	75	53	155	50	-3.5	-4.7	-4.1	-4.7	2	2	2	2	2	2	2
2	75	54	165	52	-4.1	-3	-2.5	-4.1	2	2	2	2	2	2	2
2	75	48	149	50.5	-3	-4	-3.4	-4	2	2	2	2	2	2	2
2	75	48	150	48	-3.7	-3.1	-2.7	-3.7	2	2	2	2	2	2	2
2	75	50	151	50	-2.9	-3.6	-2.3	-3.6	2	2	2	2	2	2	2
2	75	51	150	48	-3.2	-1.7	-1.3	-3.2	2	2	2	2	2	2	2
2	75	48	156	52	-3	-3	-2.2	-3	2	2	2	2	2	2	2
2	75	55	150	49.5	-2.3	-2.5	-2	-2.5	2	2	2	2	2	2	2
2	76	53	154	49	-3.8	-4.6	-4	-4.6	2	2	2	2	2	2	2
2	76	50	154	53	-1.3	-3.8	-3.2	-3.8	2	2	2	2	2	2	2
2	76	45	150	52	-3.4	-3.8	-3.2	-3.8	2	2	2	2	2	2	2
2	76	49	150	51	-2.9	-3.7	-2.8	-3.7	2	2	2	2	2	2	2
2	76	46	152	50	-3.6	-2	-2.1	-3.6	2	2	2	2	2	2	2
2	76	50	155	52	-3.4	-2	-0.7	-3.4	2	2	2	2	2	2	2
2	76	48	150	52	-2.4	-3.4	-2	-3.4	2	2	2	2	2	2	2
2	76	53	161	53.5	-3.2	-2.6	-2.2	-3.2	2	2	2	2	2	2	2
2	76	50	150	50	-3.2	-2.8	-1.8	-3.2	2	2	2	2	2	2	2
2	76	38	152	53	-2.9	-2.8	-2.1	-2.9	2	2	2	2	2	2	2
2	76	50	153	50	-2.4	-2.6	-1.6	-2.6	2	2	2	2	2	2	2
2	77	50	156	50	-1.8	-3.5	-2.5	-3.5	2	2	2	2	2	2	2
2	77	48	150	50	-3.4	-3.5	-3.2	-3.5	2	2	2	2	2	2	2
2	77	43	153	53	-3.2	-2.3	-1	-3.2	2	2	2	2	2	2	2
2	77	40	145.5	53.5	-3	-3.2	-1.8	-3.2	2	2	2	2	2	2	2
2	77	51	148	52	-2.7	-3.2	-2.4	-3.2	2	2	2	2	2	2	2
2	77	50	149	50	-3	-1.8	-0.4	-3	2	2	2	2	2	2	2
2	77	51	153	54	-0.4	-2.9	-2	-2.9	2	2	2	2	2	2	2
2	77	50	141	50	-2.2	-2.9	-1.7	-2.9	2	2	2	2	2	2	2
2	77	54	151	52	-2	-2.9	-1.4	-2.9	2	2	2	2	2	2	2
2	77	50	145	52	-2.8	-2.2	-1.1	-2.8	2	2	2	2	2	2	2
2	78	42	157	55	-4.1	-3.6	-2.5	-4.1	2	0	0	0	0	0	0
2	78	50	157	51	-4	-2.6	-2.1	-4	2	2	2	2	2	2	2
2	78	55	154	55	-4	-3.8	-2.9	-4	2	2	2	2	2	2	2
2	78	45	148	52	-2.2	-3.4	-2.5	-3.4	2	2	2	2	2	2	2
2	78	52	150	54	-3.3	-2	-0.7	-3.3	2	2	2	2	2	2	2
2	78	52	152	55	-3.2	-2.4	-2.6	-3.2	2	2	2	2	2	2	2
2	78	46	152	51	-3	-2	-0.2	-3	2	2	2	2	2	2	2
2	78	52	143	54	-2.9	-2.3	-1.7	-2.9	2	2	2	2	2	2	2
2	78	54	155	55	-2.7	-2.9	-1.9	-2.9	2	2	2	2	2	2	2
2	78	45	149	52	-2.7	-1.9	-1.4	-2.7	2	2	2	2	2	2	2
2	78	45	150	51	-2.5	-2.7	-2.7	-2.7	2	2	2	2	2	2	2
2	78	48	146	52	-2.5	-1.3	-0.3	-2.5	2	2	2	2	2	2	2
2	79	53	150	53	-3.8	-2.5	-1.7	-3.8	2	2	2	2	2	2	2
2	79	50	150	56	0.3	-3.5	-2.9	-3.5	2	2	2	2	2	2	2
2	79	57	152.7	53.6	-2.4	-3.4	-3.2	-3.4	2	2	2	2	2	2	2
2	79	56	152	52	-2.7	-2	-0.7	-2.7	2	2	2	2	2	2	2
2	79	45	158	54	-1.6	-2.5	-2.7	-2.7	2	2	2	2	2	2	2
2	79	45	150	55	-2.3	-2.6	-2.5	-2.6	2	2	2	2	2	2	2
2	80	46	144	56	-3.7	-3.6	-2.6	-3.7	2	2	2	2	2	2	2
2	80	50	136.7	53	-3.1	-3.1	-2.3	-3.1	2	0	0	0	0	0	2
2	80	50	152	57	-2.3	-3	-2	-3	2	2	2	2	2	2	2
2	80	50	157	56	-2.9	-0.9	-0.5	-2.9	2	2	2	2	2	2	2
2	80	60	150	55	-2.9	-2.4	-2	-2.9	2	2	2	2	2	2	2
2	80	47	147	54	-2.9	-2.7	-2.6	-2.9	2	2	2	2	2	2	2
2	80	48	156	57	-1.9	-2.6	-1.2	-2.6	2	2	2	2	2	2	2
2	81	50	153	54	-2.9	-3.3	-1.7	-3.3	2	2	2	2	2	2	2
2	81	40	150	55	-1.1	-2.9	-2.1	-2.9	2	2	2	2	2	2	2
2	81	50	148	55	-2.8	-1.1	-0.2	-2.8	2	2	2	2	2	2	2
2	81	50	146	58	-2.7	-2.1	-1.6	-2.7	2	2	2	2	2	2	2
2	81	43	157	55	-2.7	-1.5	-0.3	-2.7	2	0	0	0	0	0	2
2	81	50	153	58	-2.5	-2.1	-1.5	-2.5	2	2	0	2	2	2	2
2	81	50	153	57	-2.5	-2.2	-0.9	-2.5	2	2	2	2	2	2	2
2	82	52	152	57	-3.4	-3.9	-3.2	-3.9	2	2	2	2	2	2	2
2	82	60	159	57	-1.5	-3.5	-2.3	-3.5	2	0	0	0	0	0	0
2	82	45	157	56.6	-2	-3.4	-2.6	-3.4	2	2	2	2	2	2	2
2	82	45	145	59	-2.6	-2.2	-1.6	-2.6	2	2	2	2	2	2	2
2	82	40	141	57.3	-1	-2.6	-1.7	-2.6	2	2	2	2	2	2	2
2	83	52	153	56	-1.4	-3.4	-2.1	-3.4	2	2	2	2	2	2	2
2	83	51	155	60	-3	-2.9	-1.3	-3	2	2	2	2	2	2	2
2	83	55	150	57	-0.6	-2.9	-2.2	-2.9	2	2	2	2	2	2	2
2	83	50	149.6	55.8	-2.8	-2.5	-1.3	-2.8	2	2	2	2	2	2	2
2	83	48	146	60	-2.5	-2.5	-1.7	-2.5	2	2	2	2	2	2	2
2	84	50	157	58	-2.6	-3.5	-3.3	-3.5	2	2	2	2	2	2	2
2	84	50	155	60	-2	-3.2	-3.1	-3.2	2	2	2	2	2	2	2
2	84	48	155	57	-2.5	-3.1	-2.6	-3.1	2	2	2	2	2	2	2
2	84	50	148	61	-2.6	-2.3	-0.6	-2.6	2	2	2	2	2	2	2
2	85	50	157	58	-2.7	-3	-2.4	-3	2	2	2	2	2	2	2
2	87	56	148.5	60.3	-1.3	-2.7	-1.2	-2.7	2	1	0	2	2	0	2
2	88	50	163	65	-2.8	-2.2	-1.6	-2.8	2	2	2	2	2	2	2
2	60	55	149	36	-2.7	-3	-2	-3	0	0	0	0	0	0	0
2	61	50	146	35	-2.9	-1.8	-1.3	-2.9	0	0	0	0	0	0	0
2	65	45	151	41	-3.2	-2.8	-1.9	-3.2	0	0	0	0	0	0	0
2	65	50	152.6	42	-2.5	-2.9	-1.8	-2.9	0	0	0	0	0	0	0
2	66	49	160	41	-5.3	-4.2	-3.7	-5.3	0	0	0	0	0	0	0
2	66	46	148	40	-5.1	-3	-2.7	-5.1	0	0	0	0	0	0	0
2	66	52	147	42	-4.6	-4.6	-3.9	-4.6	0	0	0	0	0	0	0
2	66	53	150	40	-3.4	-3.5	-3	-3.5	0	0	0	0	0	0	0
2	66	52	160	40.8	-3.2	-2.2	-1.6	-3.2	0	1	0	0	0	1	0
2	66	50	145	43	-2.8	-1.9	-1.2	-2.8	0	0	0	0	0	0	0
2	66	49	156	43	-2.2	-2.8	-2	-2.8	0	0	0	0	2	0	0
2	66	50	150	42	-2.8	-1	-2.6	-2.8	0	0	0	0	0	0	0
2	66	44	146	41.5	-2.1	-2.7	-2.2	-2.7	0	2	0	0	0	0	0
2	67	48	158.7	41.5	-4	-3.3	-2.9	-4	0	0	0	0	0	0	0
2	67	43	150	44	-3.9	-3.2	-2	-3.9	0	0	0	0	0	0	0
2	67	55	152	41	-2.1	-3.3	-1.7	-3.3	0	0	0	0	0	0	0
2	67	57	152	42	-3.2	-1.1	-0.8	-3.2	0	2	0	1	0	1	0
2	67	47	161	41	-2.1	-2.8	-2.4	-2.8	0	0	0	0	0	0	0
2	68	50	148	42	-5	-2.7	-3.3	-5	0	0	0	0	0	0	0
2	68	50	160	45	-3.8	-4.2	-3.4	-4.2	0	0	0	0	0	0	0
2	68	52	142.5	44	-4	-2.6	-2.1	-4	0	0	0	0	0	0	0
2	68	55	153.5	42	-3.6	-2	-1.6	-3.6	0	0	0	0	0	0	0
2	68	50	155	43	-3.4	-2.5	-1.8	-3.4	0	0	0	1	0	0	0
2	68	52	153	45	-3.3	-2.2	-2.5	-3.3	0	0	0	0	0	0	0
2	68	45	150	42	-3.2	-2.7	-2.4	-3.2	0	0	0	0	0	0	0
2	68	52	150	42	-3.2	-2.9	-1.8	-3.2	0	0	0	0	0	0	0
2	68	49	145	42.7	-3.1	-2	-1.4	-3.1	0	0	0	0	0	0	0
2	68	47	154	43.5	-2.9	-2.3	-1.1	-2.9	0	0	0	0	0	0	0
2	68	53	148	42	-2.6	-2.9	-1.3	-2.9	0	0	0	0	0	0	0
2	68	50	149	42	-1.6	-2.8	-2.3	-2.8	0	1	0	0	0	0	0
2	69	57	145	42	-4.6	-4.3	-2.9	-4.6	0	2	0	1	0	0	0
2	69	46	149	45	-2.8	-4.5	-3.8	-4.5	0	0	0	0	1	0	0
2	69	43	146	44	-4	-2.5	-2.4	-4	0	2	0	0	2	0	0
2	69	51	150	46	-3.9	-3.2	-2.7	-3.9	0	1	0	0	0	0	0
2	69	42	145	46	-3.6	-3.8	-3.2	-3.8	0	2	0	0	0	0	0
2	69	40	152	41.9	-3.6	-3.6	-2.3	-3.6	0	0	0	0	0	0	0
2	69	48	152	45.2	-3.5	-2.4	-1.7	-3.5	0	0	0	0	0	0	0
2	69	50	147	45	-3.3	-2	-0.9	-3.3	0	0	0	0	0	0	0
2	69	55	149	45	-3.3	-2.7	-1.2	-3.3	0	1	0	0	0	0	0
2	69	50	160	46	-2.7	-3.3	-2.5	-3.3	0	0	0	0	0	0	0
2	69	45	152	46	-3.3	-2.8	-2.8	-3.3	0	0	0	0	0	0	0
2	69	57	156	45	-3.2	-2.3	-2	-3.2	0	0	0	0	0	0	0
2	69	55	150	44	-1.3	-3.2	-1.9	-3.2	0	2	0	0	0	1	0
2	69	55	145	45.5	-3	-3.1	-2	-3.1	0	0	0	1	1	0	0
2	69	43	145	43	-2.9	-2.3	-1.6	-2.9	0	2	1	1	0	0	0
2	69	46	148	46	-2.6	-2.9	-2.1	-2.9	0	1	0	0	0	1	0
2	69	52	150	42	-2.8	-1.9	-1.1	-2.8	0	0	0	0	1	0	0
2	69	43	150	43	-2.3	-2.8	-2.1	-2.8	0	0	0	0	0	0	0
2	69	45	162	46	-2.8	-2.8	-2.1	-2.8	0	0	0	0	0	0	0
2	69	53	164	46	-2.8	-2.7	-2.2	-2.8	0	0	0	0	0	0	0
2	69	44	152	42	-1.4	-2.7	-1.7	-2.7	0	0	0	0	0	0	0
2	69	50	148	43	-2.6	-2.1	-1.6	-2.6	0	0	0	0	0	0	0
2	69	53	150	42	-2.6	-1.6	-0.8	-2.6	0	0	0	0	0	0	0
2	69	43	144	42	-2.4	-2.5	-1.4	-2.5	0	0	0	1	0	0	0
2	69	48	151	42	-0.8	-2.5	-1.6	-2.5	0	0	0	0	0	0	0
2	69	50	142	42	-2.2	-2.5	-0.9	-2.5	0	1	0	0	0	0	0
2	70	50	154	45	-3.9	-2.2	-2.3	-3.9	0	0	0	0	0	0	0
2	70	48	146	45	-3.6	-2.8	-1.9	-3.6	0	0	0	0	0	0	0
2	70	50	140	45	-1.8	-3.5	-1.9	-3.5	0	0	0	1	1	0	0
2	70	48	142.5	46.6	-3.5	-3.1	-1.8	-3.5	0	0	0	0	0	0	0
2	70	51	159	43	-3.3	-2.2	-2	-3.3	0	2	0	1	1	0	0
2	70	48	152	45.5	-2.9	-1.9	-1.9	-2.9	0	0	0	0	0	0	0
2	70	51	153	46	-2.6	-2.1	-1.8	-2.6	0	0	0	0	0	0	0
2	70	50	146	46	-2.5	-2.6	-2	-2.6	0	0	0	0	0	0	0
2	71	50	140	45	-4.3	-2.8	-1.6	-4.3	0	2	0	0	0	0	0
2	71	50	150	45	-4.1	-2.9	-2.6	-4.1	0	0	0	0	0	0	0
2	71	50	146	45	-3.9	-3.4	-2.6	-3.9	0	0	0	0	0	0	1
2	71	48	149	46	-3.6	-2.9	-1.6	-3.6	0	1	0	0	0	1	0
2	71	50	149	45	-3.6	-3.2	-2.6	-3.6	0	0	0	0	0	0	0
2	71	48	148	46.8	-3.5	-1.5	-0.9	-3.5	0	0	0	0	0	0	0
2	71	41	164	47	-3.5	-3.4	-2.8	-3.5	0	0	0	0	0	0	0
2	71	55	150	45	-2.4	-3.4	-3.2	-3.4	0	0	0	0	0	0	0
2	71	42	143	46	-3.4	-3.4	-2.5	-3.4	0	0	0	0	1	0	0
2	71	52	140	44	-3.3	-2.9	-2.1	-3.3	0	0	0	0	0	1	0
2	71	46	147.5	46.2	-3.2	-2.9	-1.7	-3.2	0	0	0	0	0	0	0
2	71	52	145	47	-3.1	-2.6	-1.4	-3.1	0	1	0	0	0	1	0
2	71	40	146	46	-3.1	-2.6	-1.5	-3.1	0	0	0	0	0	0	0
2	71	43	158	48	-2.9	-2.8	-1.6	-2.9	0	0	0	0	0	0	0
2	71	45	152	46.5	-2.6	-2	-1.4	-2.6	0	0	0	0	0	0	0
2	71	49	147	45	-2.6	-2.4	-1.8	-2.6	0	0	0	0	0	0	0
2	71	48	150	45	-2.6	-1.3	-0.7	-2.6	0	0	0	0	0	0	0
2	71	40	145	48	-2.3	-2.6	-2	-2.6	0	0	0	0	0	0	0
2	71	47	163	47	-2.5	-2.1	-1.7	-2.5	0	1	0	1	1	0	0
2	72	55	150.6	46.5	-4.2	-3	-2.4	-4.2	0	0	0	0	0	0	0
2	72	53	147	47	-4.2	-3.4	-2.5	-4.2	0	0	0	0	0	0	0
2	72	44	150	45	-4.2	-3.1	-3.2	-4.2	0	0	0	0	0	0	0
2	72	43	141	48	-3.5	-4	-3.3	-4	0	2	0	0	0	0	0
2	72	52	146	47.2	-3.9	-2.7	-2.2	-3.9	0	0	0	0	0	0	0
2	72	50	150	47	-3.9	-3.3	-2.8	-3.9	0	2	0	0	0	0	0
2	72	54	151	46.2	-3.8	-2.5	-1.6	-3.8	0	0	0	0	0	0	0
2	72	36	148	45	-3.8	-3.3	-3.2	-3.8	0	0	0	0	0	0	0
2	72	48	154	47	-3.6	-3.2	-2.3	-3.6	0	0	0	0	0	0	0
2	72	55	148	47.5	-3.5	-3	-2.3	-3.5	0	0	0	0	0	0	0
2	72	50	149	46	-3.5	-2.9	-1.4	-3.5	0	0	0	0	0	0	0
2	72	50	151	46	-3	-3.5	-3.3	-3.5	0	0	0	0	0	0	0
2	72	48	156	47.5	-3.4	-3.3	-2.5	-3.4	0	0	0	0	0	0	0
2	72	50	149.5	48	-3.3	-1.6	-1	-3.3	0	0	0	0	0	0	0
2	72	54	148	46	-3.1	-3.3	-3.1	-3.3	0	0	0	0	0	0	0
2	72	50	154	49	-2	-3.2	-2.2	-3.2	0	0	0	0	0	0	0
2	72	50	154	49	-1.9	-3.2	-2.2	-3.2	0	0	0	0	0	0	0
2	72	48	156	45	-2.6	-3.2	-2.5	-3.2	0	2	0	0	0	0	0
2	72	45	146	49	-3.1	-2.4	-1.9	-3.1	0	1	0	0	0	0	0
2	72	42	147	47	-3.1	-2.4	-1.9	-3.1	0	1	0	0	0	0	0
2	72	50	147	48	-3	-2	-2.2	-3	0	0	0	0	0	0	0
2	72	50	160	47	-3	-2.2	-1.5	-3	0	0	0	0	0	0	0
2	72	53	139	48.2	-3	-2.8	-1.9	-3	0	0	0	0	0	0	0
2	72	55	147	45.5	-2.7	-2.1	-1.5	-2.7	0	0	0	0	0	0	0
2	72	53	150	45	-2.1	-2.7	-2.4	-2.7	0	0	0	0	0	0	0
2	72	50	155	48	-2.4	-2.6	-1.6	-2.6	0	1	0	0	0	0	0
2	72	50	148	48	-2.5	-2.4	-0.4	-2.5	0	2	0	0	0	0	0
2	73	50	144.7	46	-3.5	-4	-2.6	-4	0	0	0	0	0	0	0
2	73	50	150.5	48.5	-3.7	-3.4	-2.3	-3.7	0	0	0	0	0	0	0
2	73	50	149	46	-3.7	-3	-2.4	-3.7	0	0	0	0	0	0	0
2	73	49	146.3	47.2	-3.7	-3.1	-2.5	-3.7	0	0	0	0	0	0	0
2	73	40	155	46	-3.5	-2	-0.9	-3.5	0	0	0	1	1	1	0
2	73	51	145	48	-3.5	-2.1	-1.1	-3.5	0	2	0	2	2	0	0
2	73	50	152	48	-1.7	-3.5	-2.2	-3.5	0	0	0	0	0	0	0
2	73	46	147	47.3	-3.5	-2.8	-1.7	-3.5	0	0	0	0	0	0	0
2	73	50	148	49	-3.4	-3.5	-3	-3.5	0	0	0	0	0	0	0
2	73	45	141	50	-3.4	-3.2	-2.3	-3.4	0	0	0	0	0	0	0
2	73	53	149	47	-3.4	-3	-2	-3.4	0	0	0	0	0	0	0
2	73	48	148	50	-2.2	-3	-3.4	-3.4	0	0	0	0	0	0	0
2	73	53	147	50	-3.3	-3.3	-1.6	-3.3	0	1	0	0	0	0	0
2	73	50	150	47	-3.3	-2.7	-1.5	-3.3	0	2	0	0	0	0	0
2	73	43	156	50	-3.2	-3.1	-2.4	-3.2	0	0	0	0	0	0	0
2	73	53	150.8	49.2	-3.1	-1.9	-0.8	-3.1	0	0	0	1	1	0	0
2	73	48	148	46.5	-2.9	-1.7	-3.1	-3.1	0	0	0	0	0	0	0
2	73	48	150	47	-2.9	-3.1	-2.7	-3.1	0	0	0	0	0	0	0
2	73	50	147	48	-3	-2.6	-2.7	-3	0	2	0	0	0	0	0
2	73	50	150	47	-2.9	-2.3	-2.2	-2.9	0	0	0	0	0	0	0
2	73	43	148.5	47.5	-2.1	-2.9	-2.3	-2.9	0	0	0	0	0	0	0
2	73	50	149	46	-2.6	-2.9	-2.2	-2.9	0	0	0	0	0	0	0
2	73	50	146	47	-1.9	-2.8	-2.6	-2.8	0	0	0	0	0	0	0
2	73	49	156	49	-2.5	-2.5	-2.4	-2.5	0	0	0	0	0	0	0
2	73	50	148.5	47.5	-2.5	-2.2	-2.5	-2.5	0	0	0	0	0	0	0
2	74	59	148	50	-4.4	-2.3	-1.5	-4.4	0	0	0	0	0	0	0
2	74	48	154	50	-4.4	-1.9	-1.5	-4.4	0	0	0	0	0	0	0
2	74	55	149	50	-3.8	-4.4	-3.9	-4.4	0	0	0	0	0	0	0
2	74	48	148	48	-4.4	-3.5	-2.7	-4.4	0	0	0	0	0	0	0
2	74	50	155	50	-4	-2.9	-2	-4	0	0	0	0	0	0	0
2	74	50	150	50	-3.2	-3.9	-2.5	-3.9	0	2	0	1	1	0	0
2	74	52	144.2	46.7	-3.9	-2.8	-2.6	-3.9	0	0	1	0	0	0	0
2	74	47	143	50	-3.8	-3.2	-2.6	-3.8	0	0	0	0	0	0	0
2	74	39	152	49	-3.8	-3.5	-3.5	-3.8	0	0	0	0	0	0	0
2	74	50	150	49	-3.7	-3.5	-3.2	-3.7	0	0	0	0	0	0	0
2	74	53	147	50	-3.6	-3.3	-2.1	-3.6	0	0	0	0	0	0	0
2	74	46	150	50	-3.6	-2.6	-2.3	-3.6	0	0	0	0	0	0	0
2	74	48	156	50	-3.5	-2.8	-2.1	-3.5	0	0	0	0	0	0	0
2	74	40	138	51	-3.2	-3.4	-2.1	-3.4	0	2	0	0	0	0	0
2	74	50	158	47	-3.3	-2.8	-2	-3.3	0	0	0	0	0	0	0
2	74	49	150	51	-3.2	-2.3	-1.2	-3.2	0	0	0	0	0	0	0
2	74	48	150	49	-2.9	-3.2	-2.8	-3.2	0	2	0	0	0	0	0
2	74	47	160.5	46.8	-3.1	-2.8	-1.8	-3.1	0	0	0	0	0	0	0
2	74	55	149.5	47.6	-3	-2.1	-1.7	-3	0	0	0	0	0	0	0
2	74	50	148	47	-1.5	-2.9	-1.5	-2.9	0	0	0	0	0	1	0
2	74	48	151	51.1	-2.8	-2.9	-2.2	-2.9	0	2	0	0	0	0	0
2	74	48	148	51	-2.8	-2.7	-2	-2.8	0	0	0	0	0	0	0
2	74	51	142	50.6	-2.7	-2.6	-1.6	-2.7	0	0	0	0	0	0	0
2	74	52	148	48	-2.2	-2.6	2.2	-2.6	0	0	0	0	0	0	0
2	74	49	150	47	-2.5	-2.3	-1.9	-2.5	0	1	0	0	0	1	0
2	75	52	159	50	-4.6	-3.1	-2.5	-4.6	0	1	0	0	0	0	0
2	75	50	150	51	-4.3	-4	-2.6	-4.3	0	0	0	0	1	0	0
2	75	48	147	48	-4.3	-3.9	-2.5	-4.3	0	0	0	0	0	0	0
2	75	53	149	52	-3.1	-4	-3.4	-4	0	0	0	0	0	1	0
2	75	50	150	52	-2.2	-3.9	-3	-3.9	0	0	0	0	0	1	0
2	75	55	149	52	-3.5	-3.7	-2.4	-3.7	0	0	0	0	0	0	0
2	75	48	148	52	-3.5	-2	-0.7	-3.5	0	0	0	0	0	0	0
2	75	49	148	51	-3.3	-2.4	-1.6	-3.3	0	0	0	0	0	0	0
2	75	49	149	48	-3.3	-1.8	-1.7	-3.3	0	0	0	0	1	0	1
2	75	50	148	50	-3.3	-2.8	-1.4	-3.3	0	2	0	0	0	0	0
2	75	38	154	48	-3.3	-2.5	-1.3	-3.3	0	0	0	0	0	0	0
2	75	50	159	49	-3.2	-2.4	-2.2	-3.2	0	0	0	0	0	0	0
2	75	47	143	50	-3.1	-3.2	-2.8	-3.2	0	0	0	0	0	0	0
2	75	51	152	51	-3.1	-3.1	2.1	-3.1	0	0	0	0	0	0	0
2	75	49	163	49	-3.1	-2.9	-2	-3.1	0	1	0	0	0	1	0
2	75	47	142	50	-3.1	-3.1	-2.5	-3.1	0	0	0	0	0	0	0
2	75	54	148.4	50	-3	-2.9	-2.4	-3	0	0	0	0	0	0	0
2	75	48	140	51	-0.2	-3	-2.7	-3	0	2	0	0	0	0	0
2	75	50	149	49	-2.9	-2.3	-1.5	-2.9	0	1	0	0	0	1	0
2	75	46	157	49	-2.9	-2.8	-2.3	-2.9	0	1	0	0	0	0	0
2	75	52	150	48	-2.8	-2.3	-1.8	-2.8	0	0	0	0	0	0	2
2	75	50	151	49	-2.2	-2.8	-2	-2.8	0	0	0	0	0	0	0
2	75	40	153	50	-2.6	-2.8	-2.3	-2.8	0	0	0	0	0	2	0
2	75	52	150	48	-2.2	-2.7	-1.9	-2.7	0	0	0	0	0	0	0
2	75	52	148	49	-2.7	-2.6	1.5	-2.7	0	0	0	0	0	1	0
2	75	53	158	52	-2	-2.6	-1.4	-2.6	0	0	0	0	0	0	0
2	75	49	151	48	-0.6	-2.6	-2	-2.6	0	0	0	0	0	1	0
2	76	50	160	50	-4	-4.1	-2.9	-4.1	0	0	0	0	0	0	0
2	76	49	151	49	-3.9	-4	-3.4	-4	0	0	0	0	0	0	0
2	76	50	168	50	-3.2	-4	-3.3	-4	0	0	0	2	1	0	0
2	76	50	145	53	-3.7	-2.6	-1.6	-3.7	0	2	0	0	0	0	0
2	76	39	145	51	-3.6	-3.6	-3.4	-3.6	0	0	0	0	0	0	0
2	76	55	143.5	53	-3.5	-2.2	-1.1	-3.5	0	0	0	0	0	0	0
2	76	46	153	49	-2.2	-3.4	-3.2	-3.4	0	0	0	0	0	1	0
2	76	48	147.5	52.2	-3.3	-2.4	-0.9	-3.3	0	0	0	0	0	0	0
2	76	38	153.5	52	-2.7	-3.2	-3.1	-3.2	0	2	0	0	0	0	0
2	76	50	152	52	-3	-1.5	-0.9	-3	0	0	0	0	0	1	0
2	76	50	151.5	50	-3	-2.9	-1.8	-3	0	0	0	0	0	0	0
2	76	40	154	50	-2.8	-1.9	-1.2	-2.8	0	0	0	0	0	0	1
2	76	52	157	53	-2	-2.8	-2.1	-2.8	0	1	0	0	0	0	0
2	76	52	158	52	-2.6	-2.8	-2.1	-2.8	0	1	0	0	0	0	0
2	76	53	145	49	-2.7	-2.3	-1.6	-2.7	0	0	0	0	0	0	0
2	76	50	144	51	-2.6	-2.3	-1	-2.6	0	2	0	0	0	0	0
2	76	40	150	50	-2.6	-0.5	-0.1	-2.6	0	2	0	0	2	0	0
2	76	50	158	53.5	-2.4	-2.6	-1.8	-2.6	0	0	0	0	0	0	0
2	76	46	152	51	-1.5	-2.6	-1.5	-2.6	0	2	0	0	0	0	1
2	76	50	150	51	-2.5	-2	-1	-2.5	0	0	0	0	0	1	0
2	77	36	145	52	-5.3	-2.4	-2	-5.3	0	0	0	0	0	0	0
2	77	46	150	52	-3.6	-4.1	-2.6	-4.1	0	2	0	0	0	0	0
2	77	50	146	51	-4	-3.2	-1.8	-4	0	0	0	0	0	0	0
2	77	50	150	53	-2.3	-4	-2.9	-4	0	0	0	0	0	0	0
2	77	48	139.5	53.5	-3.9	-3.2	-2.6	-3.9	0	2	0	0	0	0	0
2	77	50	137.5	52	-3.8	-2.5	-1.2	-3.8	0	0	0	0	0	1	0
2	77	50	152	52	-3.7	-3	-3.1	-3.7	0	0	0	0	0	0	0
2	77	52	152	50	-2.4	-3.6	-3.4	-3.6	0	1	0	0	0	1	0
2	77	50	152	52	-2.6	-3.6	-3.2	-3.6	0	0	0	0	1	0	0
2	77	60	145	52	-3.1	-3.5	-2.5	-3.5	0	2	0	0	0	1	0
2	77	48	150	50.6	-3.3	-2.3	-1.5	-3.3	0	0	0	0	0	0	0
2	77	57	156.8	52.8	-2.7	-3.3	-1.8	-3.3	0	0	0	0	0	0	0
2	77	42	155	53	-3.2	-3.1	-2.1	-3.2	0	2	0	2	0	0	0
2	77	45	142	51	-2.7	-3.2	-2.4	-3.2	0	0	0	1	1	0	0
2	77	50	143	53.8	-3.1	-1.2	-0.3	-3.1	0	0	0	0	0	0	0
2	77	47	149	52	-3.1	-1.4	-1.8	-3.1	0	0	0	0	1	0	0
2	77	48	156	50	-2.1	-3	-2.3	-3	0	0	0	0	0	0	0
2	77	50	151	53	-2.9	-2.5	-1.9	-2.9	0	0	0	0	0	0	0
2	77	52	153	52	-2.4	-2.8	-1.9	-2.8	0	0	0	0	0	0	0
2	77	50	154	50	-1.9	-2.8	-2	-2.8	0	0	0	0	0	0	0
2	77	40	156	50	-1.1	-2.8	-2.4	-2.8	0	0	0	0	0	0	0
2	77	46	151.5	54	-2.6	-2.8	-2.2	-2.8	0	0	0	0	0	0	0
2	77	50	146	53.7	-2.7	-2.5	-2.2	-2.7	0	0	0	0	0	0	0
2	77	53	150	52	-2.6	-2.7	-1.5	-2.7	0	0	0	0	0	0	0
2	77	40	155	51	-2.6	-2.2	-1.8	-2.6	0	0	0	0	0	0	0
2	77	53	144	51	-1.5	-2.6	-1.3	-2.6	0	0	0	0	0	0	0
2	77	50	160	50	-2.5	-2	-1.4	-2.5	0	0	0	0	0	0	0
2	77	48	148	53	-2.1	-2.5	-1.5	-2.5	0	0	0	0	0	0	0
2	77	45	151	52.5	-1.6	-2.5	-1.3	-2.5	0	0	0	0	0	0	0
2	78	52	148	51	-4.4	-3.9	-3.8	-4.4	0	2	1	0	0	0	0
2	78	51	148	53	-2.5	-4.1	-3.1	-4.1	0	0	0	0	0	0	0
2	78	51	153	54	-3.8	-2.8	-1.7	-3.8	0	2	0	0	0	0	0
2	78	50	152	51	-3.7	-2.6	-1.8	-3.7	0	0	0	0	0	0	0
2	78	55	162	54	-2.4	-3.7	-2.5	-3.7	0	0	0	0	0	0	0
2	78	50	137	55	-3.3	-3.6	-2.6	-3.6	0	2	0	0	0	0	0
2	78	50	158.5	55	-3.4	-2.8	-2.1	-3.4	0	0	0	0	0	0	0
2	78	50	156	55	-3.2	-3.4	-3	-3.4	0	0	0	2	0	0	0
2	78	48	155	52	-2.9	-3.4	-2.9	-3.4	0	2	0	0	0	1	0
2	78	50	158	52	-3.3	-1.9	-1.5	-3.3	0	0	0	0	0	0	0
2	78	50	140	55	-3.2	-3.3	-1.6	-3.3	0	0	0	2	0	0	0
2	78	49	145	55	-3.3	-3.3	-3.3	-3.3	0	0	0	0	1	0	0
2	78	38	145.6	54.8	-2.7	-3.3	-2.5	-3.3	0	0	0	0	0	0	0
2	78	52	154	53	-3.2	-2	-0.9	-3.2	0	0	0	0	0	0	0
2	78	56	153	52	-3.2	-2.8	-2.1	-3.2	0	0	0	0	0	0	0
2	78	50	153	52	-3.1	-2.4	-2.1	-3.1	0	0	0	0	0	0	0
2	78	51	153	55	-2.3	-2.9	-1.9	-2.9	0	1	0	0	0	1	0
2	78	50	147	51	-1.8	-2.9	-2.4	-2.9	0	2	0	0	0	0	0
2	78	52	152	52	-2.6	-2.9	-2.8	-2.9	0	0	0	0	0	0	0
2	78	54	156	51	-2.8	-2.9	-2.7	-2.9	0	0	0	0	0	0	0
2	78	48	153	53	-1.6	-2.8	-2.6	-2.8	0	0	0	0	0	0	0
2	78	54	149	50.7	-1.8	-2.7	-2.7	-2.7	0	0	0	0	0	0	0
2	78	53	151	55	-1.7	-2.6	-1.7	-2.6	0	0	0	0	0	0	0
2	78	48	144.5	51.4	-2.2	-2.5	-1.6	-2.5	0	0	0	0	0	0	0
2	79	43	140	52	-5.3	-3.9	-2.5	-5.3	0	2	0	1	0	0	0
2	79	45	156	56	-4	-3.3	-3.1	-4	0	0	0	0	0	0	0
2	79	46	158	54	-3.4	-4	-2.7	-4	0	0	0	0	0	0	0
2	79	48	148	54	-3.9	-2.9	-3.2	-3.9	0	0	0	0	0	0	0
2	79	48	157	52	-3.5	-2.2	-2.3	-3.5	0	0	0	0	0	0	0
2	79	50	155	56	-3.4	-2.4	-1	-3.4	0	0	0	0	0	0	0
2	79	50	140	55	-3.4	-2.9	-1.6	-3.4	0	0	0	0	0	0	0
2	79	40	149	52	-1.8	-3.3	-2.1	-3.3	0	2	0	0	1	0	0
2	79	48	149	54	-3.3	-2.7	-2.4	-3.3	0	0	0	0	0	0	0
2	79	51	153	52	-3.1	-3.2	-2.3	-3.2	0	0	0	0	0	0	1
2	79	52	146	55.5	-2.4	-3.1	-2.3	-3.1	0	0	0	0	0	2	0
2	79	40	152.2	54.3	-3	-1.9	0.5	-3	0	0	0	0	0	0	0
2	79	50	148.5	55.7	-2.2	-3	-2.3	-3	0	0	1	0	0	0	0
2	79	50	152.5	54.5	-2.9	-2	-0.5	-2.9	0	0	0	0	0	0	0
2	79	53	152	54	-2.9	-2.2	-1.3	-2.9	0	2	0	0	0	1	0
2	79	48	156	52	-2.9	-2.2	-1.5	-2.9	0	2	0	0	0	0	0
2	79	50	152.5	56	-2	-2.8	-2.1	-2.8	0	0	0	0	0	0	0
2	79	50	152	56	-2.7	-2.4	-1.9	-2.7	0	0	0	0	0	1	0
2	79	55	148	53.5	-2.7	-2.4	-1.4	-2.7	0	0	0	0	0	1	0
2	79	48	157	56	-2.5	-1.1	-0.3	-2.5	0	0	0	0	1	0	0
2	79	50	145	55	-1.6	-2.5	-2	-2.5	0	0	0	0	0	1	0
2	79	45	150	52	-1.1	-2.5	-1.3	-2.5	0	0	0	0	0	0	0
2	79	50	157	54	-2.1	-2.5	-1.6	-2.5	0	0	0	0	0	0	0
2	80	48	152	57	-3.9	-3.5	-1.5	-3.9	0	0	0	0	0	0	0
2	80	48	150	53	-3.7	-1.3	-0.8	-3.7	0	2	0	0	0	0	0
2	80	42	148	57	-1.5	-2.9	-3.3	-3.3	0	0	0	0	0	0	0
2	80	50	153	54	-2.8	-3.2	-2.5	-3.2	0	0	0	0	0	0	0
2	80	52	152	53	-3.1	-3.2	-2.8	-3.2	0	2	0	0	0	0	0
2	80	58	145	55	-3.1	-2	-0.1	-3.1	0	0	0	0	0	1	0
2	80	48	151	53	-3	-2.3	-0.5	-3	0	0	0	0	0	0	0
2	80	50	152	57	-2	-3	-1.9	-3	0	0	0	0	0	0	0
2	80	41	151	56	-1.7	-3	-2	-3	0	0	0	0	0	0	0
2	80	55	145	55	-3	-2.8	-2.2	-3	0	2	0	0	0	0	0
2	80	45	162	56	-2.1	-2.9	-1.1	-2.9	0	2	0	0	0	0	0
2	80	55	144	55	-2.2	-2.7	-2.7	-2.7	0	0	0	0	0	0	0
2	80	48	153	54	-2.6	-1	-1.6	-2.6	0	0	0	0	0	1	0
2	80	45	160	55	-2.5	-1.8	-1.2	-2.5	0	0	0	0	0	0	0
2	81	50	140	55	-4.2	-3	-0.6	-4.2	0	0	0	0	0	0	0
2	81	50	150	57	-4	-3.1	-1.8	-4	0	0	0	0	0	0	0
2	81	46	156	55	-2.6	-3.9	-2.9	-3.9	0	0	0	2	0	0	0
2	81	54	155	55	-3.8	-3.3	-3.2	-3.8	0	0	0	0	0	1	0
2	81	60	149	57	-3.1	-3.5	-1.9	-3.5	0	0	0	0	1	0	0
2	81	50	152	57	-3	-3.5	-3.2	-3.5	0	2	0	0	0	0	0
2	81	50	154.6	54.1	-3.4	-2.2	-1.7	-3.4	0	0	0	0	0	0	0
2	81	52	158	58	-3.2	-2.6	-2.4	-3.2	0	0	0	0	0	0	0
2	81	48	156	55	-3	-2.5	-2.2	-3	0	0	0	0	0	0	0
2	81	50	139	58	-2.3	-2.6	-1.4	-2.6	0	2	0	0	0	0	0
2	81	50	157	58	-2.5	-1.4	-1	-2.5	0	0	0	0	0	0	0
2	81	51	148	54	-1.9	-2.5	-1.4	-2.5	0	0	0	0	0	1	0
2	82	53	150	55	-1.8	-4	-3.3	-4	0	2	0	0	0	0	0
2	82	50	156	56	-3.6	-2.8	-1.5	-3.6	0	2	0	0	0	2	0
2	82	49	153	56	-3.6	-3.4	-3.5	-3.6	0	2	0	0	0	0	0
2	82	47	150	58	-3.2	-3	-1.6	-3.2	0	0	0	0	0	0	0
2	82	50	153	55	-2.7	-3.2	-2.8	-3.2	0	2	0	0	0	0	0
2	82	50	151	55	-3.1	-0.9	-0.1	-3.1	0	0	0	0	0	0	0
2	82	50	144	55	-0.9	-3.1	-1.3	-3.1	0	0	0	0	0	0	0
2	82	50	162	58	-3.1	-2.9	-2.5	-3.1	0	0	0	0	0	0	0
2	82	55	156	56.8	-1.3	-2.9	-1.7	-2.9	0	0	0	0	0	0	0
2	82	52	147.5	56.4	-2.9	-2.8	-1.8	-2.9	0	0	0	0	0	0	0
2	82	50	159	59	-2.8	-2.2	-0.8	-2.8	0	0	0	0	0	0	0
2	82	46	145	56	-2.7	-2	-1.4	-2.7	0	0	0	2	0	0	0
2	82	43	152	56	1	-2.6	-1.9	-2.6	0	2	0	0	0	0	0
2	83	55	138	57	-4.6	-3.4	-3.1	-4.6	0	2	0	0	0	0	0
2	83	52	152	59	-4.2	-3.1	-3.4	-4.2	0	0	0	0	0	0	0
2	83	52	153	58	-3.6	-3.4	-3.1	-3.6	0	2	0	2	1	0	0
2	83	52	145.5	58	-3.2	-2.7	-2.1	-3.2	0	0	0	0	0	0	0
2	83	50	145	57.8	-2.7	-2.9	-1.8	-2.9	0	0	0	0	0	0	0
2	83	49	141	60	-1.1	-2.7	-1.2	-2.7	0	2	0	0	0	0	0
2	84	50	137	58.4	-4.4	-3.7	-2.5	-4.4	0	0	0	0	0	1	0
2	84	54	143	57	-3	-3.8	-2.6	-3.8	0	0	0	0	0	0	0
2	84	50	158	61	-2.4	-3.2	-3.3	-3.3	0	0	0	0	0	0	0
2	84	53	155	60	-2.7	-3.1	-3	-3.1	0	0	0	0	0	0	0
2	84	53	155	60	-2.7	-3.1	-2.7	-3.1	0	2	0	0	0	0	0
2	84	45	156	58	-2.8	-2.2	-1.7	-2.8	0	0	0	0	0	0	0
2	84	52	151.7	61.5	-2.7	-1.8	-0.3	-2.7	0	0	0	0	0	0	0
2	85	56	154	59	-3.2	-4.1	-2.4	-4.1	0	0	0	0	0	0	0
2	85	50	148	61	-3.6	-2.5	-1.4	-3.6	0	0	0	0	0	0	0
2	85	50	151	60	-2.5	-3.2	-2.1	-3.2	0	0	1	0	1	0	0
2	85	50	150	58	-3	-2.2	-1.4	-3	0	0	0	0	0	0	0
2	85	48	165	60	-1.6	-2.5	-2	-2.5	0	0	0	0	0	0	0
2	86	57	138	60	-3.1	-4.2	-3.7	-4.2	0	2	0	0	0	0	0
2	86	51	155	60	-3.3	-3.5	-2.8	-3.5	0	0	0	0	0	0	0
2	86	55	158.2	60.5	-0.8	-2.9	-1.8	-2.9	0	0	0	0	0	0	0
2	87	50	146	61	-3.7	-4.3	-3.6	-4.3	0	2	0	1	1	0	0
2	87	36	155	60	-3.3	-2.8	-2.1	-3.3	0	0	0	0	0	0	0
2	87	45	158	64	-2.9	-2.6	-2.2	-2.9	0	0	0	0	0	0	0
2	87	55	145	64	-2.1	-2.8	-1.9	-2.8	0	0	0	0	2	2	0
2	87	48	156	60	-2.1	-2.8	-2.3	-2.8	0	2	0	0	0	1	0
2	63	50	147	36	-3.4	-3.5	-3.1	-3.5	1	0	0	1	1	0	0
2	65	52	149	42	-3.7	-2.6	-2	-3.7	1	1	0	0	0	0	0
2	67	52	147.5	42	-4.4	-3.8	-3.7	-4.4	1	1	0	0	0	0	0
2	67	50	144	43	-3.3	-2.8	-2.1	-3.3	1	0	0	0	0	0	0
2	67	49	142	41	-2.4	-2.6	-1.7	-2.6	1	0	0	0	0	0	0
2	68	55	152	45	-3.4	-3	-2.7	-3.4	1	0	0	0	0	0	0
2	68	51	147.1	44.3	-2.8	-3.2	-2.1	-3.2	1	0	0	0	0	0	0
2	71	50	142	44	-5	-2.8	-3.7	-5	1	2	0	0	0	0	0
2	71	45	148	44	-4.1	-3.5	-3.4	-4.1	1	0	0	1	0	0	0
2	71	44	156	46	-3.2	-1.8	-1.2	-3.2	1	1	0	0	0	0	0
2	71	46	149.5	45	-2.8	-3.2	-2.3	-3.2	1	0	0	0	1	0	0
2	72	45	150	46.6	-4.2	-3.2	-2.8	-4.2	1	0	0	0	0	1	0
2	72	54	150	48	-3.6	-4	-3.5	-4	1	0	0	1	0	0	0
2	72	50	146	45.1	-2.4	-3.9	-3.9	-3.9	1	2	0	0	0	0	0
2	72	52	139	48	-3.4	-2.6	-2.4	-3.4	1	0	0	2	2	0	0
2	72	51	145	45.1	-3.4	-2.8	-1.7	-3.4	1	0	0	0	0	0	0
2	72	48	150	47.6	-3.1	-2.8	-1.6	-3.1	1	2	0	0	0	0	0
2	72	50	151	49.05	-0.3	-3	-2	-3	1	1	0	1	0	0	0
2	72	52	154.5	45	-1.6	-2.7	-1.8	-2.7	1	2	0	0	0	0	0
2	73	45	143	50	-4.8	-4.3	-3.9	-4.8	1	2	0	0	2	0	0
2	73	49	155	50	-3.4	-2	-1.8	-3.4	1	0	0	0	0	0	0
2	73	52	146	49	-3.4	-3.1	-2.3	-3.4	1	0	0	0	0	0	0
2	73	50	152	50	-2	-3.1	-1.9	-3.1	1	0	0	0	0	0	0
2	73	48	148	50	-1.4	-2.9	-1.9	-2.9	1	1	0	0	0	0	0
2	74	51	149	48	-1.8	-4.2	-3.5	-4.2	1	0	0	0	0	0	0
2	74	47	147	50	-2.2	-4	-2.4	-4	1	0	0	1	2	0	0
2	74	54	155	49	-3.6	-2.8	-1.9	-3.6	1	0	0	0	0	0	0
2	74	50	145	50	-3	-3.4	-3.1	-3.4	1	0	0	0	0	0	0
2	74	47	153	47	-3.1	-2.7	-2.3	-3.1	1	0	0	0	0	1	0
2	74	50	155	47	-3	-2.6	-2.1	-3	1	0	0	1	1	0	0
2	74	53	153	48	-2.3	-2.9	-2.4	-2.9	1	0	0	1	2	1	0
2	74	50	139	51	-2.8	-2.8	-2	-2.8	1	2	0	0	0	0	0
2	75	40	140	50	-3.5	-4.2	-3.7	-4.2	1	0	0	0	0	0	0
2	75	48	148	49	-3.7	-4.1	-3.3	-4.1	1	0	0	0	0	0	0
2	75	52	154	50	-3.9	-2.4	-2.5	-3.9	1	0	0	0	0	0	0
2	75	40	140	48	-3.7	-2.6	-2.6	-3.7	1	1	0	0	0	0	0
2	75	50	157	48	-3.6	-3.1	-2.9	-3.6	1	2	0	0	2	1	0
2	75	50	160	50	-3.5	-2.5	-1.2	-3.5	1	0	0	1	0	0	0
2	75	48	150	51	-3.3	-2.8	-2.3	-3.3	1	0	0	2	0	0	0
2	75	50	151	49.4	-3.3	-2.6	-1.6	-3.3	1	0	0	0	0	0	0
2	76	50	155	50	-4	-3.9	-3.5	-4	1	0	0	0	0	0	0
2	76	48	149	52	-3.6	-2.9	-2.2	-3.6	1	0	0	0	0	0	0
2	76	49	144	51	-3.1	-3.2	-2.5	-3.2	1	0	0	0	0	0	0
2	76	54	155	53	-2.6	-3.1	-2.7	-3.1	1	0	0	0	0	0	0
2	76	46	150	51	-2.9	-1.9	-2	-2.9	1	0	0	0	0	0	0
2	76	50	153	50	-2.3	-2.9	-2	-2.9	1	0	0	0	0	0	0
2	76	45	148	52	-2.5	-1.8	-1	-2.5	1	2	0	1	0	0	0
2	77	51	149	50	-4.4	-2.8	-2.3	-4.4	1	0	0	0	0	0	0
2	77	55	165	50	-4.4	-2.8	-3.6	-4.4	1	1	0	0	0	0	0
2	77	52	144	50	-3.9	-2.7	-2	-3.9	1	0	0	0	0	0	0
2	77	50	154	50	-3.1	-2	-1.9	-3.1	1	0	0	0	0	0	0
2	77	59	147	50.5	-2.9	-2.9	-2.2	-2.9	1	0	0	0	0	0	0
2	77	50	151	51	-2.7	-0.9	-0.2	-2.7	1	0	0	0	0	0	0
2	77	50	146	54	-2.3	-2.7	-1.1	-2.7	1	0	0	0	0	0	0
2	78	48	147	53.7	-2.4	-3.6	-3.1	-3.6	1	2	0	0	0	0	0
2	78	56	155	52	-2.9	-3.4	-2.7	-3.4	1	1	0	0	0	0	0
2	78	40	137	51	-2.7	-2.6	-2.8	-2.8	1	2	0	0	0	0	0
2	78	50	150	51	-2.7	-2.3	-2.2	-2.7	1	0	0	0	0	0	2
2	78	50	145	52	-2.6	-2.1	-1	-2.6	1	0	0	0	1	0	0
2	79	48	151	55	-4.4	-3.5	-2.9	-4.4	1	0	0	0	0	0	0
2	79	50	139	55	-3.8	-3.5	-2.7	-3.8	1	0	0	0	0	1	0
2	79	52	153	55	-3.7	-3.4	-2.8	-3.7	1	0	0	0	0	1	0
2	79	56	156	52	-3.3	-3.6	-3.1	-3.6	1	2	0	0	0	2	0
2	79	48	151	55	-3.3	-2.9	-2.7	-3.3	1	2	0	2	2	1	0
2	79	52	139	52	-3.1	-2.4	-2.9	-3.1	1	1	0	2	2	1	0
2	79	48	141	54	-0.9	-2.8	-1.7	-2.8	1	0	0	0	0	0	0
2	79	49	150	54	-2.6	-1.8	-1.1	-2.6	1	0	0	0	0	0	0
2	80	55	155	55	-4.4	-2.1	-1.1	-4.4	1	0	0	0	0	0	0
2	80	48	140	55	-4.1	-3.3	-2.9	-4.1	1	0	0	0	0	0	0
2	80	50	143	55	-3.2	-2.8	-1.5	-3.2	1	0	0	0	0	0	0
2	80	40	144	54.8	-2.2	-3.2	-2.6	-3.2	1	0	0	0	0	0	0
2	80	48	149	56	-3	-2.1	-1.3	-3	1	0	0	1	0	0	0
2	81	48	151	56.2	-2.5	-3.9	-2	-3.9	1	0	0	0	0	0	0
2	81	50	146	57	-1.4	-3.8	-1.7	-3.8	1	2	0	1	0	0	0
2	81	50	145	55	-3.5	-3.2	-2	-3.5	1	1	0	0	0	0	0
2	81	46	155	56	-2.4	-3.4	-2.6	-3.4	1	2	0	2	0	0	0
2	81	50	150	56	-3.3	-2.9	-2.5	-3.3	1	0	0	0	0	0	0
2	81	40	149	57	-2.1	-3.2	-2.5	-3.2	1	2	0	1	0	0	0
2	81	50	149	55	-1.2	-2.8	-1.6	-2.8	1	0	0	0	0	0	0
2	81	52	149	54	-2.1	-2.6	-1.1	-2.6	1	2	0	0	0	0	0
2	82	50	149	56	-3.3	-3.5	-2.5	-3.5	1	0	0	0	0	0	0
2	82	48	140	57.8	-0.4	-3.3	-2	-3.3	1	2	0	0	0	0	0
2	82	50	160	57	-2.9	-3.3	-3.1	-3.3	1	0	0	2	0	2	0
2	82	46	152	56	-3.1	-2.3	-1.3	-3.1	1	0	0	0	0	0	0
2	83	50	140	57	-2.5	-2.7	-1.2	-2.7	1	0	0	0	0	0	0
2	83	52	157	60	-1.5	-2.6	-1.1	-2.6	1	1	0	0	0	0	0
2	83	48	146	59.5	1.1	-2.5	-1.6	-2.5	1	1	0	0	0	0	0
2	84	43	153	60	-2.8	-3.1	-1.3	-3.1	1	2	0	2	0	0	0
2	85	50	151	60	-2.9	-2.8	-2.3	-2.9	1	1	0	0	0	0	0
2	85	52	153	60	-2.7	-2.5	-1.7	-2.7	1	0	0	0	0	0	0
2	62	48	151	39	-1.4	-2.3	-1.3	-2.3	2	2	2	2	2	2	2
2	63	54	148	38	-2.3	-1.9	-1.7	-2.3	2	2	2	2	2	2	2
2	63	55	148	40	-1	-1.1	-0.3	-1.1	2	2	2	2	2	2	2
2	65	42	146	42	-1.2	-2.2	-1.9	-2.2	2	2	2	2	2	2	2
2	65	44	163	41	-0.4	-1	-0.9	-1	2	0	0	0	0	0	2
2	66	47	149	43	-2.2	-2	-1.8	-2.2	2	1	0	0	0	0	2
2	67	54	148	44	-2.4	-2.2	-1.5	-2.4	2	2	2	2	2	2	2
2	67	50	153	43	-2.4	-1.8	-1.5	-2.4	2	2	2	2	2	2	2
2	67	53	158	40	-1.1	-2	-0.8	-2	2	2	2	2	2	2	2
2	68	52	149	45	-1.5	-2.4	-1.6	-2.4	2	2	2	2	2	2	2
2	68	45	149	43.5	-1.2	-0.6	0.2	-1.2	2	2	2	2	2	2	2
2	68	50	152	44	-0.9	0	0.5	-0.9	2	2	2	2	2	2	2
2	69	53	156	42	-1.6	-2.4	-1.7	-2.4	2	2	2	2	2	2	2
2	70	55	146	43	-1.8	-2	-1.1	-2	2	2	2	2	2	2	2
2	70	53	149.1	46.9	-0.4	-1.7	-0.5	-1.7	2	2	2	2	2	2	2
2	71	50	145	45	-2	-1.5	-0.6	-2	2	2	2	2	2	2	2
2	72	44	155	45	-2	-2.3	-1.3	-2.3	2	2	2	2	2	2	2
2	72	53	158	49	-2.2	-1.5	-0.2	-2.2	2	2	2	2	2	2	2
2	72	52	152	45	-1.8	-2.2	-1.4	-2.2	2	2	2	2	2	2	2
2	72	50	152	49	-0.9	-1.4	-0.3	-1.4	2	2	2	2	2	2	2
2	73	53	157.2	48.9	-1.1	-2.3	-0.8	-2.3	2	2	2	2	2	2	2
2	73	48	151	50	-0.1	-1.9	-1.1	-1.9	2	2	2	2	2	2	2
2	73	52	155	50	-1.7	-1.6	-1.3	-1.7	2	2	2	2	2	2	2
2	73	40	153	48	-0.6	-0.9	0.1	-0.9	2	2	2	2	2	2	2
2	73	40	160	47	0	-0.1	-0.7	-0.7	2	2	2	2	2	2	2
2	74	48	150	50	-2.4	-2.4	-2.1	-2.4	2	2	2	2	2	2	2
2	74	50	154	50	-2.4	-2.4	-2.3	-2.4	2	2	2	2	2	2	2
2	74	45	153	48	-2.4	-1.4	-1	-2.4	2	2	2	2	2	2	2
2	74	50	153	51	-2.3	-1.5	-1.1	-2.3	2	2	2	2	2	2	2
2	74	49	155	50	-2.2	-1.5	-0.7	-2.2	2	2	2	2	2	2	2
2	75	50	158	50	-2.2	-2.4	-1.9	-2.4	2	2	2	2	2	2	2
2	75	49	161	48	-2.4	-1.7	-0.7	-2.4	2	2	2	2	2	2	2
2	75	55	160	52	-1.8	-1.6	-0.9	-1.8	2	2	2	2	2	2	2
2	75	52	151	51	-1.6	-1	0.2	-1.6	2	2	2	2	2	2	2
2	76	53	150	52	-1.7	-2.4	-2	-2.4	2	2	2	2	2	2	2
2	76	52	160	52	-1.5	-2.1	-1.4	-2.1	2	2	2	2	2	2	2
2	76	42	141	51	-2.1	-2.1	-0.5	-2.1	2	2	2	2	2	2	2
2	76	50	150	51	-2.1	-2.1	-1	-2.1	2	2	2	2	2	2	2
2	76	45	155	53	-2	-1.7	-1	-2	2	2	2	2	2	2	2
2	76	50	145	51	-2	-1.5	-1.1	-2	2	2	2	2	2	2	2
2	76	58	147	50	-2	-1.6	-0.6	-2	2	2	2	2	2	2	2
2	76	50	156	52	-0.6	-0.9	0.6	-0.9	2	2	2	2	2	2	2
2	77	54	147.5	54	-2.4	-1.8	-1.3	-2.4	2	0	0	0	0	0	0
2	77	50	151.5	50.5	-2.4	-2	-1.4	-2.4	2	2	2	2	2	2	2
2	77	49	168	51	-1.9	0	-0.2	-1.9	2	2	2	2	2	2	2
2	77	53	155	54	-1.8	-1.3	-0.2	-1.8	2	2	2	2	2	2	2
2	77	53	153	54	-1	-0.6	-0.9	-1	2	2	2	2	2	2	2
2	78	50	156	53	-2.4	-2.1	-1.7	-2.4	2	2	2	2	2	2	2
2	78	50	160	55	-2.3	-1.7	-0.6	-2.3	2	2	2	2	2	2	2
2	78	58	160	54	-2	-2.3	-1.5	-2.3	2	2	2	2	2	2	2
2	78	55	148	55	-2.2	-2.1	-1.3	-2.2	2	2	2	2	2	2	2
2	78	50	153.5	54	-2.2	-2.2	-1.9	-2.2	2	2	2	2	2	2	2
2	79	38	154	55	-2.4	-2.3	-2.2	-2.4	2	2	2	2	2	2	2
2	79	49	153	52	-2.4	-1.7	-0.8	-2.4	2	2	2	2	2	2	2
2	79	48	150	54	-2.1	-2.2	-1.9	-2.2	2	2	2	2	2	2	2
2	79	45	149	52	-1.1	-2.1	-0.6	-2.1	2	0	0	0	0	0	0
2	79	50	154.6	55.5	-1	-2	-1.6	-2	2	2	2	2	2	2	2
2	79	50	156	56	-0.1	-1.9	-0.8	-1.9	2	2	2	2	2	2	2
2	79	51	160	52	-1.8	-1.6	-0.7	-1.8	2	2	2	2	2	2	2
2	79	55	156.3	55	0.7	-1.7	-0.8	-1.7	2	2	2	2	2	2	2
2	79	54	158	56	-1.7	-1.6	-0.5	-1.7	2	2	2	2	2	2	2
2	79	45	140	54.8	-0.2	-1.2	-0.9	-1.2	2	0	0	0	0	0	2
2	79	55	152	55	-0.4	-1.1	-0.3	-1.1	2	2	2	2	2	2	2
2	80	45	151	56	-1.2	-2.3	-1.8	-2.3	2	2	2	2	2	2	2
2	80	50	148	56	-1.4	-0.9	-0.3	-1.4	2	2	2	2	2	2	2
2	81	39	153	56	-1.2	-2.1	-1.5	-2.1	2	2	2	2	2	2	2
2	81	42	150	58	-1.6	-1.9	-1.3	-1.9	2	2	2	2	2	2	2
2	82	47	152	57	-1.3	-2	-1.2	-2	2	2	2	2	2	2	2
2	82	53	155	58	-1.6	-1.7	-0.4	-1.7	2	2	2	2	2	2	2
2	83	48	149	60	-1.7	-2.2	-0.8	-2.2	2	2	2	2	2	2	2
2	83	55	144	59	-0.6	-2.1	-1.1	-2.1	2	0	0	2	1	0	2
2	83	52	156	60	-0.8	-1.9	-0.5	-1.9	2	2	2	2	2	2	2
2	83	44	151.9	57.2	-0.2	-1.5	-1	-1.5	2	2	2	2	2	2	2
2	83	50	158	56	-1.4	-1.2	-1.4	-1.4	2	2	2	2	2	2	2
2	83	50	154	59	0.1	-0.2	-1	-1	2	2	2	2	2	2	2
2	84	45	154	60	-0.5	-1	-0.6	-1	2	0	0	0	1	1	2
2	62	43	152	38	-1.9	-2.1	-1.5	-2.1	0	0	0	0	0	0	0
2	63	50	147	40	-2	-2.2	-1.2	-2.2	0	2	0	1	1	0	0
2	63	52	152	40	-1.7	-1.1	-1.1	-1.7	0	2	0	0	0	0	0
2	66	43	153	43	-1.6	-2.1	-1.1	-2.1	0	0	0	0	0	1	0
2	66	52	146.5	40	-2.1	-1.7	-1.6	-2.1	0	0	0	0	0	0	0
2	66	51	153	41	-0.7	-1.2	0.1	-1.2	0	0	0	0	0	0	0
2	67	45	146	43	-1.3	-1	-0.3	-1.3	0	0	0	0	0	1	0
2	67	45	149	42.5	-1.3	-0.5	0.2	-1.3	0	0	0	0	0	0	0
2	68	50	149	45	-2.4	-2.1	-0.6	-2.4	0	0	0	0	0	0	0
2	68	48	149.5	44	-0.7	-2.3	-1.6	-2.3	0	2	0	0	0	0	0
2	68	45	153.5	42	-0.9	-0.8	-0.6	-0.9	0	0	0	0	0	2	0
2	69	56	148.5	42	-2.3	-2.2	-1	-2.3	0	0	0	0	0	0	0
2	69	55	148	45	-1.9	-0.3	0.1	-1.9	0	1	0	0	0	0	0
2	69	60	158	44	-1.3	0.3	0.8	-1.3	0	0	0	2	0	0	0
2	70	52	149	47.4	-2.4	-1.1	-0.6	-2.4	0	0	0	0	0	0	0
2	70	54	148	46	-0.9	-2.4	-1.4	-2.4	0	0	0	0	0	0	0
2	70	48	150	45	-1.3	-2	-1	-2	0	0	0	0	0	0	0
2	70	52	152	45.8	-1.8	-1.4	-0.6	-1.8	0	0	0	0	0	0	0
2	70	50	153	46	-0.8	-1.7	-1.3	-1.7	0	0	0	0	0	0	0
2	71	55	160	45	-1.9	-0.8	0.3	-1.9	0	0	0	0	0	0	0
2	71	45	151	48	0	-1.4	0.2	-1.4	0	0	0	0	0	1	0
2	71	52	151	48	1.6	-1.3	0.3	-1.3	0	0	0	0	2	1	0
2	71	51	155	47	0.2	0.2	0.7	0.2	0	0	0	0	0	0	0
2	72	50	147.5	48	-2.4	-1.7	-1.2	-2.4	0	1	0	0	1	0	0
2	72	42	155	47.5	-1.7	-2.3	-1.7	-2.3	0	1	0	0	0	0	0
2	72	45	152.5	47	-1.1	-2.2	-1.1	-2.2	0	2	0	0	0	0	0
2	72	50	147	46	-2.1	-1.9	-1.1	-2.1	0	2	0	0	0	0	0
2	72	49	148	48.5	-1.9	-1.4	-0.3	-1.9	0	0	0	1	1	0	0
2	72	48	150	47	-1.8	-1.7	0.7	-1.8	0	0	0	0	0	0	0
2	72	52	149.5	47	-1.5	-0.7	-0.6	-1.5	0	0	0	0	0	0	0
2	72	40	150	47	0.4	0	-0.2	-0.2	0	0	0	0	0	0	0
2	73	50	152	50	-2.1	-2.4	-1	-2.4	0	2	0	0	0	0	0
2	73	45	155	50	-0.2	-2.3	-1.3	-2.3	0	0	0	0	2	0	0
2	73	50	152	48	0.1	-2.3	-1.6	-2.3	0	0	0	0	0	0	0
2	73	50	146	50	-2	-0.9	-0.3	-2	0	0	0	0	0	0	0
2	73	55	152	50	-1.8	-2	-1.8	-2	0	0	0	0	0	0	0
2	73	35	147	50	-1.4	-1.9	-1.5	-1.9	0	0	0	1	0	0	0
2	73	50	151	46	-0.3	-1.9	-0.1	-1.9	0	0	0	1	1	0	0
2	73	48	150	46	-1.9	-1.5	-1.6	-1.9	0	2	0	0	0	0	0
2	73	50	148	50	0.2	-1.8	-1.3	-1.8	0	0	0	0	0	0	0
2	73	45	150	50	-1.1	-0.1	0.4	-1.1	0	0	0	0	0	0	0
2	73	40	145	47	-1	-0.8	-0.6	-1	0	0	0	0	0	0	0
2	74	48	152	51	-0.6	-2.2	-0.7	-2.2	0	1	0	1	1	1	0
2	74	52	153	51	-1.9	-1.6	-1.1	-1.9	0	0	0	0	0	0	0
2	74	51	150	50	-1.8	-1.3	0	-1.8	0	0	0	0	0	0	0
2	74	42	153	51	-1.7	-1.2	-0.6	-1.7	0	0	0	0	0	0	0
2	74	55	150	51	-1.5	-1.6	-1.2	-1.6	0	0	0	0	0	0	0
2	75	53	155	52	-2	-2.4	-1.6	-2.4	0	0	0	0	0	0	0
2	75	46	146	48	-1.1	-2.4	-1.5	-2.4	0	0	0	0	0	0	0
2	75	52	151.5	48.6	-1.9	-2.3	-1.3	-2.3	0	0	0	0	0	0	0
2	75	46	150	52	-2.2	-1.8	-1.3	-2.2	0	1	0	0	0	0	0
2	75	46	141	51	-2	-1.9	-1.7	-2	0	0	0	0	0	0	0
2	75	53	155	52	-1.7	-1.9	-1.5	-1.9	0	0	0	0	0	0	0
2	75	34	147	51.5	-0.6	-1.9	-0.1	-1.9	0	2	0	2	0	1	0
2	75	53	147	51	-0.3	-1.7	-1	-1.7	0	0	0	0	0	0	0
2	75	55	163	51	-1.5	-1.7	-1.3	-1.7	0	0	0	0	0	0	0
2	75	50	143.3	52.5	-1.6	-1.1	0.1	-1.6	0	0	0	0	0	0	0
2	75	50	151	52	-1.1	-1	-0.6	-1.1	0	0	0	0	1	0	1
2	75	53	154	51	0.2	-0.2	0.8	-0.2	0	0	0	0	0	0	0
2	75	50	158	52	0.4	1.8	1.4	0.4	0	2	0	0	0	2	0
2	76	44	151	52.5	-2.4	-2.1	-0.9	-2.4	0	0	0	0	0	0	0
2	76	41	140	51	-1.8	-2.4	-1.4	-2.4	0	0	0	0	0	0	0
2	76	46	154	49	-2.4	-1.2	-0.5	-2.4	0	0	0	0	0	0	0
2	76	49	147	52	-2.3	-1.7	-0.2	-2.3	0	0	0	0	0	0	0
2	76	60	152.5	50.5	-2.3	-2.3	-1.5	-2.3	0	0	0	0	0	0	0
2	76	50	148	50	-2.2	-1.9	-1.5	-2.2	0	0	0	0	0	0	0
2	76	52	144	53	-0.6	-2.1	-0.4	-2.1	0	0	0	0	0	0	0
2	76	50	153	53	-0.3	-2.1	-0.9	-2.1	0	0	0	0	0	0	0
2	76	50	154	52	-2.1	-1.8	-1.6	-2.1	0	0	0	0	0	0	0
2	76	45	148.8	48.9	-1.8	-1.6	-0.9	-1.8	0	0	0	0	0	0	0
2	76	52	138	49	-1.5	-1.7	-1.2	-1.7	0	0	0	0	0	0	0
2	76	52	155.5	49.8	-1.4	-1.7	0.1	-1.7	0	0	0	0	0	0	0
2	76	48	153.2	52.4	-0.8	-1.6	0.2	-1.6	0	0	0	1	0	0	0
2	76	50	146	49	-1	-1.6	-0.8	-1.6	0	0	0	0	0	0	0
2	76	53	151.8	53.2	-1.4	-1.5	-0.7	-1.5	0	0	0	0	0	0	0
2	76	50	154	49	-0.7	-1.2	-0.9	-1.2	0	1	0	0	0	0	0
2	76	53	145	51.2	1	-0.3	-0.3	-0.3	0	0	0	0	0	0	0
2	76	50	156	51	0.3	-0.3	0.7	-0.3	0	0	0	0	0	0	0
2	77	48	155	54	-1.9	-2.3	-2.4	-2.4	0	0	0	0	0	0	0
2	77	45	143	53	-2.2	-1.6	-1	-2.2	0	0	0	0	0	0	0
2	77	40	154	54	-1.1	-2.1	-1.2	-2.1	0	0	0	0	0	0	0
2	77	53	153	53	2.6	-2.1	-1.6	-2.1	0	0	0	0	0	0	0
2	77	43	147	50.2	-2.1	-1.9	-1.1	-2.1	0	0	0	0	0	0	0
2	77	48	157	54	-1.8	-2	-0.8	-2	0	0	0	0	0	1	0
2	77	49	153	54	-2	-1.4	-0.3	-2	0	0	0	0	0	0	0
2	77	50	157	53	-2	-1.4	-0.5	-2	0	0	0	0	0	0	0
2	77	53	156	53	-1.5	-1.9	-1.7	-1.9	0	0	0	0	0	0	0
2	77	49	150	52	-0.4	-1.7	-0.4	-1.7	0	0	0	0	0	0	0
2	77	52	150	50	-1.5	-1.2	-0.5	-1.5	0	0	0	0	0	0	0
2	77	50	152	54	-1.3	-1.2	-0.4	-1.3	0	0	0	0	0	0	0
2	78	55	148	55	-1.2	-2.4	-1.1	-2.4	0	1	0	0	0	0	0
2	78	47	148	55	-1.9	-2.3	-0.9	-2.3	0	0	0	0	0	0	0
2	78	52	160	54	-2.1	-2.3	-0.9	-2.3	0	0	0	0	0	0	0
2	78	45	145	52	-2.1	-2.3	-1.3	-2.3	0	0	0	0	0	0	0
2	78	50	150	52	-2.3	-1.4	-1.1	-2.3	0	0	0	0	0	0	0
2	78	60	154	54	-2.2	-1.4	-0.9	-2.2	0	0	0	0	0	0	0
2	78	48	155	52	-0.5	-2.2	-2.2	-2.2	0	0	0	0	0	0	0
2	78	52	155	52	-1.8	-2.2	0.6	-2.2	0	0	0	0	0	0	0
2	78	55	158	51	-2	-1.8	-0.6	-2	0	0	0	1	0	0	0
2	78	53	150	53	-2	-2	-1.4	-2	0	0	0	0	0	0	0
2	78	56	157	53.5	0.6	-1.9	-0.9	-1.9	0	0	0	0	0	1	0
2	78	57	165	54	-1.9	-1.8	-0.8	-1.9	0	0	0	0	0	0	0
2	78	50	150	55	-1	-1.8	0.5	-1.8	0	0	0	0	0	0	0
2	78	50	155	55	-1.3	-1.8	-1.6	-1.8	0	0	0	0	0	0	0
2	78	50	156	55	-1.1	-1.6	-0.8	-1.6	0	1	0	0	0	0	0
2	78	45	150	52	-0.7	-1.1	-0.7	-1.1	0	0	0	0	0	0	0
2	78	40	156	55	-0.9	-1	-0.7	-1	0	0	0	0	0	0	0
2	78	50	154	51	-0.7	-1	-0.2	-1	0	2	0	0	0	0	0
2	79	59	162	55	-0.7	-2.4	-1.8	-2.4	0	0	0	1	1	0	0
2	79	50	152	55	1.5	-2.1	-0.4	-2.1	0	2	0	0	0	0	0
2	79	43	158	55	-0.8	-2.1	-1.5	-2.1	0	0	0	0	0	0	0
2	79	46	152	52	-1	-2.1	-1.1	-2.1	0	0	0	1	1	0	0
2	79	53	152	52	-2.1	-1.2	-0.1	-2.1	0	0	0	0	0	0	0
2	79	52	149.5	56	-1.9	-1.1	-0.7	-1.9	0	0	0	0	0	0	0
2	79	54	158	54	-1.7	-1.9	-1.5	-1.9	0	0	0	0	0	0	0
2	79	53	150	54.8	-0.6	-1.3	-1	-1.3	0	0	0	0	0	0	0
2	79	52	152	52	-0.5	-1.3	-0.5	-1.3	0	0	0	0	0	0	0
2	79	35	155	56	-0.7	-1.1	-0.1	-1.1	0	0	0	0	0	0	0
2	79	50	165	55	-0.6	-0.3	0.1	-0.6	0	0	0	0	0	0	0
2	79	50	147	56.5	-0.1	-0.5	0.1	-0.5	0	0	0	0	0	0	0
2	79	59	160	56	-0.3	1.1	1.1	-0.3	0	1	0	0	0	0	0
2	79	47	150	55	0.5	-0.2	1.3	-0.2	0	0	0	0	0	0	0
2	80	48	158	54	-1.2	-2.4	-2.4	-2.4	0	2	0	0	0	0	0
2	80	50	146	56	-2.1	-2.3	-1.4	-2.3	0	0	0	2	1	0	0
2	80	50	157	53	-1	-2.2	-2.3	-2.3	0	0	0	0	0	0	0
2	80	48	146	56.2	-2.2	-1.8	-1.3	-2.2	0	0	0	0	0	0	0
2	80	50	152	56	0.2	-2.1	-1.3	-2.1	0	0	0	0	1	0	0
2	80	45	153	56	-0.9	-2.1	-1.1	-2.1	0	2	0	0	0	0	0
2	80	50	150	55	-1.2	-1.9	-1.4	-1.9	0	0	0	0	0	0	0
2	80	51	150	53	0.8	-1.9	-1.3	-1.9	0	1	0	0	0	0	0
2	80	49	161	56	-1	-1.8	-1.1	-1.8	0	0	0	0	0	0	0
2	80	50	149	56	-0.5	-1.7	-0.9	-1.7	0	0	0	1	1	0	0
2	80	52	150	56	0.6	-1.3	-0.4	-1.3	0	0	0	0	0	0	0
2	80	50	155	55	-0.9	-1.2	-0.8	-1.2	0	2	0	0	0	0	0
2	80	50	152	55	-1	1.2	1.2	-1	0	0	0	0	0	0	0
2	81	50	147	55	-1.6	-2.1	-1.7	-2.1	0	0	0	0	0	1	0
2	81	51	144	55	-1.7	-2	-0.9	-2	0	0	0	0	0	0	0
2	81	38	145	54	-2	-2	-0.9	-2	0	0	0	0	0	0	0
2	81	51	156	56	-2	-1.9	-1.6	-2	0	2	0	0	0	0	0
2	81	47	155	55	-0.3	-1.9	-0.8	-1.9	0	0	0	0	0	0	0
2	81	43	159	55	1.3	-1.6	-1.3	-1.6	0	2	0	0	0	0	0
2	81	52	148	55	-0.4	-1.3	-0.7	-1.3	0	0	0	0	0	0	0
2	81	45	146	57	0.2	-0.9	0.8	-0.9	0	0	0	0	0	0	0
2	81	50	146.5	57.2	-0.6	-0.8	0.9	-0.8	0	0	0	0	0	0	0
2	81	55	153	55	0.6	-0.8	-0.6	-0.8	0	0	0	0	1	0	0
2	82	50	159	58	-2.3	-2.4	-0.8	-2.4	0	0	0	0	0	0	0
2	82	50	149	55	-2.3	-1.7	-0.8	-2.3	0	1	0	0	0	0	0
2	82	48	158	57	-2	-2.1	-1.3	-2.1	0	0	0	1	0	0	0
2	82	48	150	56.3	-1.3	-1.9	-0.8	-1.9	0	0	0	0	0	0	0
2	82	48	156	55	-0.9	-1.4	-1.8	-1.8	0	0	0	0	1	0	0
2	82	51	153.5	57	-1.7	-1.8	-0.4	-1.8	0	0	0	0	0	0	0
2	82	52	151	58	-1.5	-1.5	-1.2	-1.5	0	2	0	1	1	1	0
[truncated: 10,176 more rows]
